# Supplementary material for: Differential transcript abundance in adipose tissue of mature beef cows during feed restriction and realimentation
Source: PLoS One. 2018 Mar 13;13(3):e0194104. doi: 10.1371/journal.pone.0194104 (PMC5849288; doi:10.1371/journal.pone.0194104)
Supplement: S1 Table — (XLSX) [file pone.0194104.s001.xlsx]

## Sheet: S1 Table
Supplemental Table 1. Differentially expressed genes between animals with lesser (n=6) and greater (n=6) gain during feed restriction.
Gene Symbol1	Description	Transcript Cluster ID2	HighGain3	LowGain3	Fold Change4	ANOVA P-value5	Bonferroni Corrected P6	FDR p-value7
LOC100296164	uncharacterized LOC100296164	12692949	5.98	8.62	-6.24	3.8e-05	0.924958	0.356819
MDGA2	MAM domain containing glycosylphosphatidylinositol anchor 2	12696363	7.38	10.45	-8.39	8.4e-05	2.04464	0.356819													P value
TIMP4	TIMP metallopeptidase inhibitor 4	12794425	15.3	16.69	-2.63	0.00021	5.11161	0.573814													0.00102
MAN1A1	mannosidase, alpha, class 1A, member 1	12897782	12.69	11.55	2.2	0.000421	10.2476	0.573814													0
TPM1	tropomyosin 1 (alpha)	12693426	14.29	13.19	2.15	0.001173	28.552	0.573814
MCTP1	multiple C2 domains, transmembrane 1	12886630	12.02	10.95	2.09	0.001182	28.7711	0.573814
MASP1	mannan-binding lectin serine peptidase 1 (C4/C2 activating component of Ra-reactive factor)	12680936	9.77	11.53	-3.4	0.001244	30.2802	0.573814
PEX19	peroxisomal biogenesis factor 19	12838861	12.07	13.48	-2.66	0.001256	30.5723	0.573814
		12912305	8.69	5.78	7.52	0.001316	32.0328	0.573814
CHPT1	choline phosphotransferase 1	12859117	13.75	14.76	-2.01	0.001753	42.6698	0.573814
NEDD4		12688609	11.64	10.58	2.09	0.001818	44.2519	0.573814
SFXN2	sideroflexin 2	12819589	8.81	9.9	-2.12	0.00209	50.8727	0.573814
CIDEA	cell death-inducing DFFA-like effector a	12810056	9.59	11	-2.66	0.002186	53.2094	0.573814
AQP7	aquaporin 7	12895327	16.77	17.79	-2.02	0.002192	53.3555	0.573814
TGFBR3	transforming growth factor, beta receptor III	12841743	13.94	12.7	2.36	0.002206	53.6962	0.573814
CD109	CD109 molecule	12897983	11.57	10.52	2.07	0.003172	77.2097	0.573814
SCIN	scinderin	12848893	8.9	7.77	2.19	0.003231	78.6458	0.573814
HBB	hemoglobin, beta	12726611	7.99	10.62	-6.19	0.00357	86.8974	0.573814
GPAM	glycerol-3-phosphate acyltransferase, mitochondrial	12821591	16.04	17.56	-2.86	0.003886	94.5891	0.573814
LRIG1	leucine-rich repeats and immunoglobulin-like domains 1	12794662	9.49	10.56	-2.09	0.004205	102.354	0.573814
ANGPT1	angiopoietin 1	12721644	8.2	9.46	-2.4	0.005231	127.328	0.573814
CLIC2	chloride intracellular channel 2	12904833	11.57	10.33	2.37	0.005411	131.709	0.573814
ENPP4	ectonucleotide pyrophosphatase/phosphodiesterase 4 (putative)	12803172	9.96	11.12	-2.23	0.005417	131.855	0.573814
TBC1D20	TBC1 domain family, member 20	12714031	11.1	12.28	-2.27	0.005589	136.042	0.573814
ENPP1	ectonucleotide pyrophosphatase/phosphodiesterase 1	12898893	12.48	11.11	2.58	0.005677	138.184	0.573814
GPT2	glutamic pyruvate transaminase (alanine aminotransferase) 2	12754174	8.89	10.34	-2.73	0.005994	145.9	0.573814
ATP12A	ATPase, H+/K+ transporting, nongastric, alpha polypeptide	12712290	6.53	7.84	-2.48	0.006117	148.894	0.573814
NOG	noggin	12772121	8.45	10.25	-3.49	0.006159	149.916	0.573814
GPR133	G protein-coupled receptor 133	12747120	10.88	9.72	2.23	0.006525	158.825	0.573814
GGH	gamma-glutamyl hydrolase (conjugase, folylpolygammaglutamyl hydrolase)	12725482	9.66	10.93	-2.41	0.006573	159.993	0.573814
RPL8	ribosomal protein L8	12725721	10.38	9.32	2.09	0.006645	161.746	0.573814
LOC509972	C-type lectin domain family 2 member D11-like	12858807	9.96	8.57	2.62	0.007234	176.083	0.573814
CA10	carbonic anhydrase X	12771919	7.79	9.17	-2.6	0.007351	178.931	0.573814
LOC100851896	uncharacterized LOC100851896	12906253	10.07	11.2	-2.19	0.007356	179.052	0.573814
COL12A1	collagen, type XII, alpha 1	12899625	12.37	10.55	3.55	0.007806	190.006	0.573814
TNXB	tenascin XB	12804661	10.82	9.79	2.04	0.007874	191.661	0.573814
TENC1	tensin like C1 domain containing phosphatase (tensin 2)	12867984	13.24	12.05	2.29	0.008009	194.947	0.573814
ZFP106	zinc finger protein 106 homolog (mouse)	12697850	13.79	14.95	-2.24	0.008035	195.58	0.573814
B3GNT2	UDP-GlcNAc:betaGal beta-1,3-N-acetylglucosaminyltransferase 2	12700080	11.05	12.14	-2.13	0.008092	196.967	0.573814
ENPP5	ectonucleotide pyrophosphatase/phosphodiesterase 5 (putative)	12805397	12.74	14.95	-4.65	0.0081	197.162	0.573814
		12911541	8.71	7.57	2.2	0.00847	206.168	0.573814
TKT	transketolase	12794535	13.9	14.97	-2.1	0.008526	207.531	0.573814
MIR145	microRNA mir-145	12882556	11.71	10.28	2.7	0.009043	220.116	0.573814
GYPC	glycophorin C (Gerbich blood group)	12775103	11.58	12.89	-2.49	0.009052	220.335	0.573814
AGPAT2	1-acylglycerol-3-phosphate O-acyltransferase 2 (lysophosphatidic acid acyltransferase, beta)	12705450	14.32	16.07	-3.37	0.009067	220.7	0.573814
		12912721	8.71	9.77	-2.09	0.009068	220.724	0.573814
ADAMTS16	ADAM metallopeptidase with thrombospondin type 1 motif, 16	12787649	10.45	13.08	-6.2	0.00988	240.489	0.573814
THBS2	thrombospondin 2	12899536	11.96	10.36	3.04	0.010056	244.773	0.573814
LOC782799	intercellular adhesion molecule 1-like	12882219	9.53	10.89	-2.57	0.010086	245.503	0.573814
SGPL1	sphingosine-1-phosphate lyase 1	12826394	10.42	11.75	-2.51	0.01013	246.574	0.573814
ACSS2	acyl-CoA synthetase short-chain family member 2	12714225	14.87	16.14	-2.42	0.01014	246.818	0.573814
SLC16A1	solute carrier family 16, member 1 (monocarboxylic acid transporter 1)	12836738	13.09	14.43	-2.53	0.010548	256.749	0.573814
FBN1	fibrillin 1	12687903	15.45	14.31	2.21	0.010663	259.548	0.573814
CD14	CD14 molecule	12883076	11.02	9.99	2.05	0.01096	266.777	0.573814
ACACA	acetyl-CoA carboxylase alpha	12767240	14.3	15.48	-2.27	0.011041	268.749	0.573814
		12911535	12.04	13.66	-3.08	0.011221	273.13	0.573814
		12911597	12.04	13.66	-3.08	0.011221	273.13	0.573814
TNFAIP6	tumor necrosis factor, alpha-induced protein 6	12780587	10.6	8.79	3.53	0.011626	282.988	0.573814
		12913927	9.28	8.18	2.15	0.011809	287.443	0.573814
		12914713	10.74	9.54	2.3	0.011924	290.242	0.573814
		12911595	12.48	14.04	-2.94	0.012014	292.433	0.573814
TEK	TEK tyrosine kinase, endothelial	12892571	12.18	10.81	2.59	0.012294	299.248	0.573814
PTCH2	patched 2	12837252	12.72	14.42	-3.25	0.012447	302.972	0.573814
TLR8	toll-like receptor 8	12909180	11.68	13.68	-4.02	0.014536	353.821	0.573814
		12914035	5.93	4.59	2.53	0.01625	395.541	0.573814
KDSR	3-ketodihydrosphingosine reductase	12809270	13.27	14.37	-2.15	0.016486	401.286	0.573814
ARHGEF3	Rho guanine nucleotide exchange factor (GEF) 3	12797402	10.53	12.18	-3.14	0.016761	407.98	0.573814
OSMR	oncostatin M receptor	12787462	13.03	11.69	2.54	0.017411	423.801	0.573814
NRXN1	neurexin 1	12703968	8.51	10.21	-3.25	0.017975	437.529	0.573814
		12911637	12.52	13.94	-2.67	0.018019	438.6	0.573814
QPCT	glutaminyl-peptide cyclotransferase	12698464	13.5	14.61	-2.15	0.018572	452.061	0.573814
		12911641	15.05	16.17	-2.17	0.018668	454.398	0.573814
GPER	G protein-coupled estrogen receptor 1	12817401	9.76	10.79	-2.06	0.018869	459.29	0.573814
BT.105888		12854995	11.64	10.51	2.2	0.018914	460.386	0.573814
CD9	CD9 molecule	12863892	16.5	15.14	2.55	0.020286	493.782	0.573814
BTG1	B-cell translocation gene 1, anti-proliferative	12863934	14.75	13.62	2.19	0.020561	500.475	0.573814
CPM	carboxypeptidase M	12859291	9.89	8.45	2.7	0.02084	507.266	0.573814
SRPX	sushi-repeat containing protein, X-linked	12903071	13.89	12.19	3.24	0.020876	508.143	0.573814
		12780864	8.64	9.95	-2.48	0.021143	514.642	0.573814
FNDC3B	fibronectin type III domain containing 3B	12686845	13.54	12.45	2.14	0.021245	517.125	0.573814
ATP6AP2	ATPase, H+ transporting, lysosomal accessory protein 2	12908212	14.41	15.54	-2.19	0.021468	522.553	0.57449
ANXA9	annexin A9	12845724	7.42	8.73	-2.48	0.021533	524.135	0.574573
CKB	creatine kinase, brain	12792596	10.96	13.4	-5.42	0.021895	532.946	0.574944
S100G	S100 calcium binding protein G	12907179	13.97	15.05	-2.11	0.022423	545.798	0.574944
TRAM1L1	translocation associated membrane protein 1-like 1	12870500	8.74	9.84	-2.14	0.023323	567.705	0.574944
LOC781494	myeloid-associated differentiation marker-like	12793916	7.82	6.55	2.4	0.026055	634.205	0.576014
NNAT	neuronatin	12713915	17.62	19.16	-2.9	0.027407	667.114	0.576014
MYO19	myosin XIX	12768696	8.92	9.99	-2.1	0.027627	672.469	0.576014
		12915055	11.83	10.8	2.04	0.027683	673.832	0.576014
THBS1	thrombospondin 1	12688001	12.8	10.21	6.02	0.028539	694.668	0.576014
TRAK1	trafficking protein, kinesin binding 1	12796249	12.73	14.16	-2.7	0.028645	697.248	0.576014
ZDHHC2	zinc finger, DHHC-type containing 2	12825376	11.54	10.43	2.15	0.030316	737.922	0.579236
GPX3	glutathione peroxidase 3 (plasma)	12876894	15.99	14.59	2.66	0.030847	750.847	0.579236
IDI1	isopentenyl-diphosphate delta isomerase 1	12715074	11.81	13.05	-2.37	0.030862	751.212	0.579236
ACER3	alkaline ceramidase 3	12729927	15.04	16.25	-2.31	0.031084	756.616	0.579236
ACSL1	acyl-CoA synthetase long-chain family member 1	12825420	17.35	18.69	-2.53	0.031575	768.567	0.579236
LOC518623	glycine-N-acyltransferase-like	12732266	7.42	10.16	-6.67	0.033455	814.328	0.580325
MID1IP1	MID1 interacting protein 1 (gastrulation specific G12 homolog (zebrafish))	12910177	11.68	13.13	-2.72	0.035641	867.538	0.580325
APOL6		12862520	12.26	11.22	2.06	0.035803	871.481	0.580325
BRCA2		12711421	9.83	11	-2.25	0.036196	881.047	0.581404
NDUFB8	NADH dehydrogenase (ubiquinone) 1 beta subcomplex, 8, 19kDa	12821522	10.13	11.33	-2.29	0.036571	890.175	0.582455
VCAN	versican; versican core protein-like	12877198	11.77	9.55	4.67	0.036737	894.215	0.582455
O3FAR1	omega-3 fatty acid receptor 1	12820353	9.73	11.13	-2.64	0.037875	921.915	0.582455
CD68	CD68 molecule	12761636	11.96	10.52	2.72	0.039733	967.141	0.587173
AKAP13	A kinase (PRKA) anchor protein 13; A-kinase anchor protein 13-like	12789222	12.22	10.77	2.73	0.042212	1027.48	0.588692
GCNT1	glucosaminyl (N-acetyl) transferase 1, core 2	12889125	10.68	9.39	2.44	0.042241	1028.19	0.588692
FAM107B	family with sequence similarity 107, member B	12720518	9.07	10.46	-2.62	0.042292	1029.43	0.588692
LOC777601	uncharacterized LOC777601; uncharacterized LOC100299061	12910399	10.94	11.98	-2.06	0.043126	1049.73	0.589214
MIR421	microRNA mir-421	12902558	10.52	9.38	2.21	0.043488	1058.54	0.589302
BOLA-DQA2	major histocompatibility complex, class II, DQ alpha 2	12804650	7.26	8.55	-2.46	0.045186	1099.87	0.590926
LGALS12	lectin, galactoside-binding, soluble, 12	12830971	10.85	12.02	-2.26	0.045758	1113.8	0.590926
PCK2	phosphoenolpyruvate carboxykinase 2 (mitochondrial)	12693599	13.19	14.4	-2.32	0.047276	1150.75	0.593442
RSAD2	radical S-adenosyl methionine domain containing 2	12704418	11.27	10.13	2.21	0.048721	1185.92	0.594884
1 Human genome organization gene nomenclature committee gene symbol.
2 Transcript ID from the Affymetrix Bovine 1.1ST Array.
3 High gain and low gain groups were a total of 6 animals/group. Expression values are represented as average bi-weight average signal in Log2 values.
4 Linear fold change.
5 P-value from ANOVA analysis.
6 Bonferroni corrected p-value calculated by multiplying the p-value by 24,431 (α=0.05/24,431).
7 False discovery rate (FDR) calculated with Benjamini-Hochberg Step-Up FDR-controlling procedure (Benjamini & Hochberg, 1994).
