# Supplementary material for: Differential transcript abundance in adipose tissue of mature beef cows during feed restriction and realimentation
Source: PLoS One. 2018 Mar 13;13(3):e0194104. doi: 10.1371/journal.pone.0194104 (PMC5849288; doi:10.1371/journal.pone.0194104)
Supplement: S2 Table — (XLSX) [file pone.0194104.s002.xlsx]

## Sheet: S2 Table
Supplemental Table 2. Differentially expressed genes between animals with lesser (n=6) and greater (n=6) gain during realimentation.
Gene Symbol1	Description	Transcript Cluster ID2	HighGain3	LowGain3	Fold Change4	ANOVA P-value5	Bonferroni Corrected P6	FDR p-value7
LOC787465	histone H2B type 1-like; histone cluster 2, H2be; histone H2B-like; histone cluster 1, H2bm-like; histone H2B; histone cluster 1, H2bl; histone cluster 1, H2bd-like	12807147	10.81	9.15	3.16	0.000142	3.45642	0.601444
MIR145	microRNA mir-145	12882556	9.97	11.32	-2.56	0.000426	10.3693	0.601444
MKI67		12822057	8.47	7.34	2.19	0.001314	31.9841	0.601444
MDGA2	MAM domain containing glycosylphosphatidylinositol anchor 2	12696363	7.14	9.48	-5.03	0.001364	33.2011	0.601444
LOC504599	histone H3.2; histone cluster 2, H3c-like	12841924	11.1	9.83	2.4	0.001475	35.903	0.601444
LOC504599	histone H3.2; histone cluster 2, H3c-like	12847763	11.1	9.83	2.4	0.001475	35.903	0.601444
QPCT	glutaminyl-peptide cyclotransferase	12698464	10.01	11.88	-3.65	0.001547	37.6555	0.601444
		12911861	10.36	8.98	2.59	0.001658	40.3574	0.601444
CCNA2	cyclin A2	12869943	8.56	7.39	2.24	0.00298	72.5362	0.685771
CERS2	ceramide synthase 2	12840621	13.15	14.27	-2.17	0.003093	75.2867	0.685771
CLK1	CDC-like kinase 1	12784117	13.67	12.06	3.05	0.003381	82.2969	0.685771
KIF20A	kinesin family member 20A	12880178	8.43	7.34	2.13	0.003473	84.5363	0.685771
NMNAT2	nicotinamide nucleotide adenylyltransferase 2	12739249	8.42	9.68	-2.4	0.003484	84.804	0.685771
DARC	Duffy blood group, chemokine receptor	12845740	8.25	9.69	-2.71	0.003716	90.4512	0.685771
HIST2H2BE	histone cluster 2, H2be; histone H2B-like; histone H2B type 1-like; histone cluster 1, H2bm-like; histone H2B; histone cluster 1, H2bl; histone cluster 1, H2bd-like	12800908	14.99	13.68	2.48	0.003724	90.6459	0.685771
CXCL3	chemokine (C-X-C motif) ligand 3	12872284	7.13	9.05	-3.8	0.004164	101.356	0.685771
NME4	non-metastatic cells 4, protein expressed in	12814684	10.29	11.3	-2.02	0.004226	102.865	0.685771
XPNPEP2	X-prolyl aminopeptidase (aminopeptidase P) 2, membrane-bound	12903280	10.25	11.62	-2.59	0.00451	109.778	0.68825
TOP2A	topoisomerase (DNA) II alpha 170kDa	12773515	7.91	6.61	2.46	0.004697	114.33	0.692383
HIST1H2AJ	histone cluster 1, H2aj	12807066	15.14	14.04	2.16	0.004893	119.101	0.692383
HSPA12A	heat shock 70kDa protein 12A	12822975	10.75	11.92	-2.25	0.006082	148.042	0.692383
PHLDA1	pleckstrin homology-like domain, family A, member 1	12867979	10.61	11.71	-2.14	0.00796	193.754	0.692383
LRRC17	leucine rich repeat containing 17	12852316	10.23	9.19	2.05	0.008229	200.302	0.692383
PPP1R10	protein phosphatase 1, regulatory subunit 10	12801653	10.98	9.9	2.1	0.012741	310.129	0.692383
DMPK	dystrophia myotonica-protein kinase	12757161	11.49	12.65	-2.22	0.014404	350.608	0.692383
MIR2460	microRNA mir-2460	12882852	8.48	10.19	-3.27	0.014805	360.369	0.692383
LOC616776	histone H2B type 1-like; histone cluster 2, H2be; histone H2B-like; histone cluster 1, H2bm-like; histone H2B; histone cluster 1, H2bl; histone cluster 1, H2bd-like	12806778	14.46	13.44	2.03	0.015852	385.854	0.692383
LOC615263	uncharacterized LOC615263	12779266	11.78	10.76	2.03	0.016666	405.667	0.692383
HIST1H2AD	histone cluster 1, H2; histone cluster 1, H2ai-like; histone cluster 1, H2ah; histone cluster 1, H2ag	12800906	9.97	8.78	2.28	0.016825	409.537	0.692383
VWF	von Willebrand factor	12856735	10.29	11.64	-2.54	0.01706	415.257	0.692383
LOC616819	histone cluster 1, H3a-like	12803584	8.25	6.96	2.45	0.01815	441.789	0.699533
		12811259	6.44	7.86	-2.66	0.018214	443.347	0.699533
NR1D1	nuclear receptor subfamily 1, group D, member 1	12773218	9.79	11.03	-2.37	0.019216	467.737	0.705476
GLT8D2	glycosyltransferase 8 domain containing 2	12866626	10.66	9.52	2.2	0.019475	474.041	0.705476
		12912939	6.51	5.42	2.13	0.019572	476.402	0.706158
F3	coagulation factor III	12835715	11.27	12.37	-2.15	0.020045	487.915	0.706158
		12914713	9.35	8.13	2.34	0.020469	498.236	0.706158
COL3A1	collagen, type III, alpha 1	12781192	18.29	16.89	2.64	0.022208	540.565	0.706158
LOC100296164	uncharacterized LOC100296164	12692949	5.66	7.35	-3.23	0.022946	558.529	0.706916
APOLD1	apolipoprotein L domain containing 1	12867769	9.23	10.97	-3.35	0.023317	567.559	0.706968
MFAP5	microfibrillar associated protein 5	12857056	15.77	14.51	2.41	0.026123	635.86	0.711582
AGMO	alkylglycerol monooxygenase	12855679	8.85	9.86	-2.01	0.026749	651.097	0.711582
HSPA1A	heat shock 70kDa protein 1A	12804546	13.58	12.49	2.14	0.027316	664.899	0.711582
LOC781493	collagen alpha-1(XIV) chain-like	12723659	12.15	10.73	2.69	0.027575	671.203	0.711582
COL1A2	collagen, type I, alpha 2	12848984	17.43	15.53	3.73	0.029484	717.67	0.712768
PTN	pleiotrophin	12852880	9.27	7.82	2.73	0.030081	732.202	0.712768
THY1	Thy-1 cell surface antigen	12733466	16.36	14.47	3.69	0.031249	760.632	0.712768
LOC525511	histone cluster 1, H3a-like	12805950	7.59	5.98	3.05	0.03196	777.938	0.714041
LOC781675	guanylate binding protein 4-like	12841626	9.7	8.66	2.06	0.032758	797.362	0.714852
CCL14	chemokine (C-C motif) ligand 14	12765521	10.13	11.37	-2.36	0.032763	797.484	0.714852
		12913907	7.81	8.86	-2.08	0.034659	843.635	0.723802
EPHX1	epoxide hydrolase 1, microsomal (xenobiotic)	12736792	12.42	14.2	-3.43	0.03484	848.04	0.725167
SFRP2	secreted frizzled-related protein 2	12742481	14.68	13.46	2.33	0.037447	911.497	0.735017
KLK7	kallikrein-related peptidase 7	12756400	9.64	8.28	2.57	0.037903	922.597	0.735065
COL1A1	collagen, type I, alpha 1	12760992	17.83	16.06	3.4	0.038677	941.437	0.735368
LOC509034	feline leukemia virus subgroup C cellular receptor family, member 2-like	12688730	6.79	7.86	-2.1	0.039457	960.423	0.735368
DYSF	dysferlin, limb girdle muscular dystrophy 2B (autosomal recessive)	12704678	10.11	11.23	-2.17	0.041381	1007.25	0.736514
HTRA1	HtrA serine peptidase 1	12818997	14.49	13.41	2.1	0.042351	1030.87	0.736514
GGH	gamma-glutamyl hydrolase (conjugase, folylpolygammaglutamyl hydrolase)	12725482	10.15	11.53	-2.61	0.044749	1089.24	0.736565
		12914389	5.36	6.6	-2.35	0.04518	1099.73	0.736565
1 Human genome organization gene nomenclature committee gene symbol.
2 Transcript ID from the Affymetrix Bovine 1.1ST Array.
3 High gain and low gain groups were a total of 6 animals/group. Expression values are represented as average bi-weight average signal in Log2 values.
4 Linear fold change.
5 P-value from ANOVA analysis.
6 Bonferroni corrected p-value calculated by multiplying the p-value by 24,431 (α=0.05/24,431).
7 False discovery rate (FDR) calculated with Benjamini-Hochberg Step-Up FDR-controlling procedure (Benjamini & Hochberg, 1994).
