# Supplementary material for: Differential transcript abundance in adipose tissue of mature beef cows during feed restriction and realimentation
Source: PLoS One. 2018 Mar 13;13(3):e0194104. doi: 10.1371/journal.pone.0194104 (PMC5849288; doi:10.1371/journal.pone.0194104)
Supplement: S3 Table — (XLSX) [file pone.0194104.s003.xlsx]

## Sheet: S3 Table
Supplemental Table 3. Differentially expressed genes identified among animals with greater body wieght gain between feed restriction (n=6) and realimentation (n=6).
Gene Symbol1	Description	Transcript Cluster ID2	Restricted Diet3	Ad Libitum Diet3	Fold Change4	ANOVA P-value5	Bonferroni Corrected P6	FDR p-value7
GSTT3	glutathione S-transferase, theta 3	12742809	10.38	17.2	-112.88	1.85e-07	0.00450309	1.5e-05
ACLY	ATP citrate lyase	12769528	10.52	16.41	-59.55	1e-06	0.024341	4.4e-05
MID1IP1	MID1 interacting protein 1 (gastrulation specific G12 homolog (zebrafish))	12910177	11.68	17.12	-43.36	2.63e-07	0.00640168	1.8e-05
SLC25A1	solute carrier family 25 (mitochondrial carrier; citrate transporter), member 1	12745488	12.1	17.4	-39.32	1.12e-08	0.000272619	4e-06
		12911637	12.52	17.38	-29.04	3.2e-08	0.000778912	7e-06
IDI1	isopentenyl-diphosphate delta isomerase 1	12715074	11.81	16.19	-20.92	6.26e-07	0.0152375	2.8e-05
ACSS2	acyl-CoA synthetase short-chain family member 2	12714225	14.87	19.23	-20.51	5.09e-07	0.0123896	2.6e-05
ACACA	acetyl-CoA carboxylase alpha	12767240	14.3	18.52	-18.58	1.2e-08	0.000292092	4e-06
TECTB	tectorin beta	12820662	7.36	11.23	-14.65	2e-06	0.048682	5.5e-05
GPAM	glycerol-3-phosphate acyltransferase, mitochondrial	12821591	16.04	19.87	-14.16	3.95e-09	9.6147e-05	2e-06
FASN	fatty acid synthase	12760706	16.14	19.93	-13.86	6.79e-07	0.0165275	2.9e-05
ELOVL6	ELOVL fatty acid elongase 6	12871633	16.15	19.93	-13.72	2.81e-07	0.00683982	1.8e-05
DECR1	2,4-dienoyl CoA reductase 1, mitochondrial	12724777	13.49	17.14	-12.54	1e-06	0.024341	3.8e-05
GPI	glucose-6-phosphate isomerase	12749256	13.36	16.83	-11.09	1e-06	0.024341	4.1e-05
S100B	S100 calcium binding protein B	12685166	12.47	15.84	-10.3	7.1e-07	0.0172821	3e-05
ETFA	electron-transfer-flavoprotein, alpha polypeptide	12792826	11.96	15.31	-10.23	1.18e-08	0.000287224	4e-06
SOST	sclerostin	12767559	9	12.15	-8.86	2e-06	0.048682	6.1e-05
SLC38A3	solute carrier family 38, member 3	12798133	8.17	11.16	-7.93	2.95e-07	0.00718059	1.9e-05
		12863021	10.82	13.74	-7.55	1.41e-08	0.000343208	4e-06
SLC25A4	solute carrier family 25 (mitochondrial carrier; adenine nucleotide translocator), member 4	12823572	12.02	14.93	-7.53	2e-06	0.048682	5.9e-05
UQCR11	ubiquinol-cytochrome c reductase, complex III subunit XI	12883160	11.76	14.67	-7.5	2e-08	0.00048682	5e-06
GSTT1	glutathione S-transferase theta 1	12742874	9.52	12.42	-7.47	2e-06	0.048682	4.9e-05
G6PD	glucose-6-phosphate dehydrogenase	12907094	13.98	16.86	-7.35	8.63e-07	0.0210063	3.3e-05
PGD	phosphogluconate dehydrogenase	12739563	13.48	16.36	-7.33	1.32e-07	0.00321301	1.2e-05
GSTM1	glutathione S-transferase mu 1	12848033	10.92	13.77	-7.25	1e-07	0.0024341	1e-05
ECHS1	enoyl CoA hydratase, short chain, 1, mitochondrial	12818928	12.87	15.71	-7.16	7.3e-07	0.0177689	3.1e-05
CYB5A	cytochrome b5 type A (microsomal)	12807461	15.67	18.49	-7.08	6.39e-09	0.000155539	3e-06
NDUFA10	NADH dehydrogenase (ubiquinone) 1 alpha subcomplex, 10, 42kDa	12842930	10	12.66	-6.33	3.19e-07	0.00776478	2e-05
AGXT2L1	alanine-glyoxylate aminotransferase 2-like 1	12871060	9.7	12.34	-6.24	8.67e-07	0.0211036	3.3e-05
C21H14orf2	chromosome 21 open reading frame, human C14orf2	12793872	12.31	14.95	-6.21	9.24e-08	0.00224911	1e-05
NDUFB5	NADH dehydrogenase (ubiquinone) 1 beta subcomplex, 5, 16kDa	12683587	13	15.59	-6.04	1.04e-08	0.000253146	4e-06
ATP5G3	ATP synthase, H+ transporting, mitochondrial Fo complex, subunit C3 (subunit 9)	12778603	11.4	13.92	-5.72	8.82e-07	0.0214688	3.4e-05
DNAJC19	DnaJ (Hsp40) homolog, subfamily C, member 19	12856418	8.95	11.46	-5.66	2e-06	0.048682	5e-05
NDUFA13	NADH dehydrogenase (ubiquinone) 1 alpha subcomplex, 13	12883473	10.48	12.98	-5.63	1.2e-08	0.000292092	4e-06
FAM49B	family with sequence similarity 49, member B	12722176	12.59	15.06	-5.53	1.89e-07	0.00460045	1.5e-05
PCYT2	phosphate cytidylyltransferase 2, ethanolamine	12762576	7.75	10.2	-5.44	9.55e-07	0.0232457	3.5e-05
SLC25A3	solute carrier family 25 (mitochondrial carrier; phosphate carrier), member 3	12857257	14.36	16.79	-5.41	1.97e-07	0.00479518	1.5e-05
NDUFS6	NADH dehydrogenase (ubiquinone) Fe-S protein 6, 13kDa (NADH-coenzyme Q reductase)	12787057	13.51	15.87	-5.13	2e-06	0.048682	4.9e-05
PSMB5	proteasome (prosome, macropain) subunit, beta type, 5	12690700	10.41	12.75	-5.06	2e-06	0.048682	4.7e-05
BOLA3	bolA homolog 3 (E. coli)	12702578	9.25	11.57	-4.97	2e-06	0.048682	4.7e-05
DBI	diazepam binding inhibitor (GABA receptor modulator, acyl-CoA binding protein)	12779585	12.7	14.98	-4.87	7.15e-07	0.0174038	3e-05
LDHB	lactate dehydrogenase B	12856863	15.85	18.09	-4.73	1e-06	0.024341	4.4e-05
PARM1	prostate androgen-regulated mucin-like protein 1	12871206	8.36	10.57	-4.61	7.29e-07	0.0177446	3.1e-05
NDUFA2	NADH dehydrogenase (ubiquinone) 1 alpha subcomplex, 2, 8kDa	12883428	12.31	14.51	-4.59	1e-06	0.024341	4.4e-05
BSG	basigin (Ok blood group)	12878274	16.96	19.13	-4.51	2e-06	0.048682	6.1e-05
MRPS36	mitochondrial ribosomal protein S36	12788312	12.22	14.38	-4.47	5.03e-07	0.0122435	2.5e-05
IVD	isovaleryl-CoA dehydrogenase	12688847	11.37	13.52	-4.42	5.49e-07	0.0133632	2.6e-05
BCAT2	branched chain amino-acid transaminase 2, mitochondrial	12755690	10.62	12.72	-4.31	2e-06	0.048682	6.1e-05
NDUFS2	NADH dehydrogenase (ubiquinone) Fe-S protein 2, 49kDa (NADH-coenzyme Q reductase)	12842896	14.24	16.3	-4.18	1e-06	0.024341	3.7e-05
LOC100335836	cytochrome c oxidase subunit 7C, mitochondrial-like; cytochrome c oxidase subunit VIIc	12760427	16.07	18.13	-4.17	1.45e-07	0.00352944	1.3e-05
SDHD	succinate dehydrogenase complex, subunit D, integral membrane protein	12726738	12.69	14.73	-4.1	1.09e-08	0.000265317	4e-06
COX7A2	cytochrome c oxidase subunit VIIa polypeptide 2 (liver)	12899530	11.74	13.7	-3.9	2.94e-07	0.00715625	1.9e-05
ATP5O	ATP synthase, H+ transporting, mitochondrial F1 complex, O subunit	12678642	13.43	15.38	-3.86	1e-06	0.024341	4.2e-05
ATPIF1	ATPase inhibitory factor 1	12780494	13.99	15.93	-3.83	5.91e-08	0.00143855	8e-06
ATP5C1	ATP synthase, H+ transporting, mitochondrial F1 complex, gamma polypeptide 1	12718182	12.85	14.71	-3.62	2e-06	0.048682	4.9e-05
		12829380	16.88	18.7	-3.54	1.55e-07	0.00377285	1.4e-05
		12873000	14.21	16.03	-3.52	4.23e-07	0.0102962	2.3e-05
VDAC1	voltage-dependent anion channel 1	12883296	13.84	15.65	-3.5	4.68e-07	0.0113916	2.4e-05
ATP5F1	ATP synthase, H+ transporting, mitochondrial Fo complex, subunit B1	12842835	14.82	16.61	-3.48	3.73e-07	0.00907919	2.1e-05
ACSL1	acyl-CoA synthetase long-chain family member 1	12825420	17.35	19.14	-3.46	3.3e-07	0.00803253	2e-05
FH	fumarate hydratase	12735966	11.19	12.98	-3.44	3.97e-07	0.00966338	2.2e-05
		12910403	9.29	11.06	-3.4	1e-06	0.024341	4.5e-05
ALDOA	aldolase A, fructose-bisphosphate	12816154	17.44	19.19	-3.36	2e-06	0.048682	4.7e-05
C10H14orf166	chromosome 10 open reading frame, human C14orf166	12689126	15.24	16.9	-3.17	3.79e-08	0.000922524	7e-06
QPRT	quinolinate phosphoribosyltransferase	12818183	8.46	10.09	-3.08	5.7e-07	0.0138744	2.7e-05
LOC782270	aTP synthase, H+ transporting, mitochondrial F1 complex, epsilon subunit-like; ATP synthase, H+ transporting, mitochondrial F1 complex, epsilon subunit; ATP synthase subunit epsilon, mitochondrial-like	12797415	15.26	16.87	-3.04	5.55e-07	0.0135093	2.7e-05
		12914047	13.24	14.83	-3.01	9.76e-08	0.00237568	1e-05
NDUFA4	NADH dehydrogenase (ubiquinone) 1 alpha subcomplex, 4, 9kDa	12853211	11.37	12.93	-2.96	4.96e-07	0.0120731	2.5e-05
MUT	methylmalonyl CoA mutase	12804399	11.71	13.27	-2.95	4.09e-08	0.000995547	7e-06
UQCRH	ubiquinol-cytochrome c reductase hinge protein	12847281	10.52	12.08	-2.93	1e-06	0.024341	4.2e-05
ATP5H	ATP synthase, H+ transporting, mitochondrial Fo complex, subunit d	12761220	13.77	15.27	-2.84	2.04e-07	0.00496556	1.5e-05
ATP5A1	ATP synthase, H+ transporting, mitochondrial F1 complex, alpha subunit 1, cardiac muscle	12809219	13.74	15.19	-2.73	6.94e-07	0.0168927	3e-05
SMIM20	small integral membrane protein 20	12734207	12.39	13.82	-2.7	2.24e-07	0.00545238	1.6e-05
CHCHD3	coiled-coil-helix-coiled-coil-helix domain containing 3	12855931	11.86	13.29	-2.7	5.91e-07	0.0143855	2.7e-05
		12748835	14.78	16.18	-2.64	2e-06	0.048682	5.2e-05
CDK5	cyclin-dependent kinase 5	12852927	7.89	9.28	-2.62	6.98e-07	0.01699	3e-05
TMEM230	transmembrane protein 230	12719451	10.21	11.6	-2.62	1e-06	0.024341	4.6e-05
CISD1	CDGSH iron sulfur domain 1	12822586	7.78	9.09	-2.48	7.56e-08	0.00184018	9e-06
NDUFS5	NADH dehydrogenase (ubiquinone) Fe-S protein 5, 15kDa (NADH-coenzyme Q reductase)	12842925	10.76	12.04	-2.42	2.22e-07	0.0054037	1.6e-05
IGFBP7	insulin-like growth factor binding protein 7	12875788	18.58	19.76	-2.27	3.43e-08	0.000834896	7e-06
VAMP8	vesicle-associated membrane protein 8 (endobrevin)	12704542	9.01	10.19	-2.27	1e-06	0.024341	3.9e-05
TNKS2	tankyrase, TRF1-interacting ankyrin-related ADP-ribose polymerase 2	12820377	12.86	14.01	-2.22	1e-06	0.024341	4.2e-05
PROCA1	protein interacting with cyclin A1	12769315	7.1	6.1	2.01	6.2e-08	0.00150914	8e-06
MAT1A	methionine adenosyltransferase I, alpha	12828840	7.49	6.48	2.01	1.68e-07	0.00408929	1.4e-05
MORN3	MORN repeat containing 3	12743459	5.99	4.98	2.01	2.41e-07	0.00586618	1.7e-05
		12882676	6.38	5.37	2.01	8.58e-07	0.0208846	3.3e-05
		12902043	7.22	6.21	2.01	1e-06	0.024341	3.9e-05
		12760283	7.56	6.54	2.02	3.29e-08	0.000800819	7e-06
RXFP2	relaxin/insulin-like family peptide receptor 2	12711414	8.04	7.03	2.02	6.58e-08	0.00160164	8e-06
CDH7	cadherin 7, type 2	12810359	7.53	6.51	2.02	4.92e-07	0.0119758	2.5e-05
RABEP2	rabaptin, RAB GTPase binding effector protein 2	12812296	8.3	7.28	2.02	5.23e-07	0.0127303	2.6e-05
ZNF397	zinc finger protein 397	12809357	9.43	8.41	2.02	6.26e-07	0.0152375	2.8e-05
		12913133	6.67	5.65	2.03	1.1e-07	0.00267751	1.1e-05
SNRPG	small nuclear ribonucleoprotein polypeptide G; UL16-binding protein 27-like	12765903	7.21	6.18	2.03	4.1e-07	0.00997981	2.2e-05
TNRC6C	trinucleotide repeat containing 6C	12767921	10.21	9.19	2.03	2e-06	0.048682	5.1e-05
SULT1C4	sulfotransferase family, cytosolic, 1C, member 4	12901099	6.78	5.75	2.03	2e-06	0.048682	4.8e-05
AZU1	azurocidin 1	12876611	7.63	6.6	2.04	1.4e-09	3.40774e-05	2e-06
GMPR2	guanosine monophosphate reductase 2	12689553	10.1	9.07	2.04	3.44e-08	0.00083733	7e-06
BTBD17	BTB (POZ) domain containing 17	12766396	8.41	7.38	2.04	8.3e-08	0.0020203	1e-05
TMEM132A	transmembrane protein 132A	12831643	8.67	7.64	2.04	1.07e-07	0.00260449	1.1e-05
CYCT	cytochrome c, testis	12779630	7.04	6.01	2.04	1.49e-07	0.00362681	1.3e-05
FAM71E2		12749065	7.85	6.82	2.04	2.92e-07	0.00710757	1.9e-05
CLASP2	cytoplasmic linker associated protein 2	12799650	11.56	10.53	2.04	4.06e-07	0.00988245	2.2e-05
DNAL4	dynein, axonemal, light chain 4	12862594	7.88	6.85	2.04	4.07e-07	0.00990679	2.2e-05
STRN3	striatin, calmodulin binding protein 3	12792605	11.8	10.77	2.04	7.35e-07	0.0178906	3.1e-05
		12911437	10.92	9.89	2.04	1e-06	0.024341	3.6e-05
DIDO1	death inducer-obliterator 1	12715450	10.94	9.91	2.04	2e-06	0.048682	6.2e-05
PROK1	prokineticin 1	12847683	7.89	6.86	2.04	2e-06	0.048682	5.9e-05
CBLC	Cas-Br-M (murine) ecotropic retroviral transforming sequence c	12753783	7.51	6.47	2.05	1.73e-09	4.21099e-05	2e-06
UBL4A	ubiquitin-like 4A	12907402	10.05	9.02	2.05	1.28e-08	0.000311565	4e-06
LOC614591	olfactory receptor, family 11, subfamily G, member 2-like	12691885	6.65	5.61	2.05	3.19e-08	0.000776478	7e-06
C10H14orf166B	chromosome 10 open reading frame, human C14orf166B	12690118	7.32	6.28	2.05	3.65e-08	0.000888447	7e-06
TAS2R38	taste receptor, type 2, member 38	12856203	7.39	6.36	2.05	3.54e-07	0.00861671	2.1e-05
TUBA1D	tubulin, alpha 3d	12778074	9.4	8.37	2.05	4.47e-07	0.0108804	2.4e-05
TMEM74B		12716682	7.4	6.37	2.05	2e-06	0.048682	5.3e-05
STRC	stereocilin	12792979	7.76	6.72	2.06	1.54e-08	0.000374851	5e-06
MACF1	microtubule-actin crosslinking factor 1	12843481	14.21	13.17	2.06	1.79e-08	0.000435704	5e-06
		12821238	8.02	6.98	2.06	4.8e-08	0.00116837	8e-06
CDC42BPG	CDC42 binding protein kinase gamma (DMPK-like)	12833931	7.26	6.22	2.06	1.29e-07	0.00313999	1.2e-05
UPK1A	uroplakin 1A	12749415	7	5.95	2.06	2.82e-07	0.00686416	1.9e-05
VSIG1	V-set and immunoglobulin domain containing 1	12903395	7.46	6.42	2.06	2.86e-07	0.00696153	1.9e-05
ANKRD34C	ankyrin repeat domain 34C	12788667	6.85	5.81	2.06	3.17e-07	0.0077161	2e-05
TEDDM1	transmembrane epididymal protein 1	12741028	7.06	6.02	2.06	5.75e-07	0.0139961	2.7e-05
KCNE1	potassium voltage-gated channel, Isk-related family, member 1	12681153	6.16	5.11	2.06	8.47e-07	0.0206168	3.3e-05
PODNL1		12880656	7.26	6.22	2.06	8.49e-07	0.0206655	3.3e-05
FAM154B	family with sequence similarity 154, member B	12790849	7.61	6.57	2.06	2e-06	0.048682	5.7e-05
TIGD3		12830540	7.19	6.15	2.06	2e-06	0.048682	5.5e-05
OR51E2	olfactory receptor, family 51, subfamily E, member 2	12727399	6.18	5.13	2.07	1.17e-09	2.8479e-05	2e-06
EPOR	erythropoietin receptor	12883127	6.06	5.01	2.07	3.07e-09	7.47269e-05	2e-06
MIR2483	microRNA mir-2483	12906585	8.87	7.82	2.07	1.24e-08	0.000301828	4e-06
TRAPPC9	trafficking protein particle complex 9	12723070	8.37	7.32	2.07	1.41e-07	0.00343208	1.3e-05
		12892502	7.61	6.56	2.07	1.54e-07	0.00374851	1.3e-05
TMEM61	transmembrane protein 61	12847506	7.31	6.26	2.07	1.6e-07	0.00389456	1.4e-05
ZNF629	zinc finger protein 629	12818245	7.2	6.14	2.07	1.78e-07	0.0043327	1.4e-05
EVI5	ecotropic viral integration site 5	12840261	11.51	10.46	2.07	6.26e-07	0.0152375	2.8e-05
CEP192	centrosomal protein 192kDa	12807325	9.95	8.9	2.07	7.77e-07	0.018913	3.2e-05
		12914167	6.89	5.84	2.07	8.68e-07	0.021128	3.3e-05
MIR217	microRNA mir-217	12703613	5.89	4.83	2.07	1e-06	0.024341	4.5e-05
PROZ	protein Z, vitamin K-dependent plasma glycoprotein	12710720	6.85	5.79	2.08	6.85e-08	0.00166736	9e-06
KIAA1958	KIAA1958 ortholog	12889967	7.94	6.89	2.08	7.95e-08	0.00193511	9e-06
		12734309	9.01	7.95	2.08	3.88e-07	0.00944431	2.2e-05
LOC616014	mixed lineage kinase 4	12827120	8.97	7.91	2.08	4.41e-07	0.0107344	2.4e-05
SLC6A20	solute carrier family 6 (proline IMINO transporter), member 20	12796312	7.64	6.59	2.08	2e-06	0.048682	4.9e-05
GNL1	guanine nucleotide binding protein-like 1	12802708	9.38	8.32	2.08	2e-06	0.048682	4.9e-05
C16H1orf159	chromosome 16 open reading frame, human C1orf159	12735371	7.86	6.8	2.09	5.03e-09	0.000122435	3e-06
LOC788872	olfactory receptor, family 51, subfamily S, member 1-like; olfactory receptor, family 51, subfamily S, member 1 (predicted)-like	12734017	7.06	6	2.09	1.84e-08	0.000447874	5e-06
LOC100849673	putative dimethylaniline monooxygenase [N-oxide-forming] 6-like; Putative dimethylaniline monooxygenase [N-oxide-forming] 6-like	12735838	7.28	6.21	2.09	3.35e-08	0.000815424	7e-06
LOC100337113	uncharacterized LOC100337113	12749219	7.32	6.25	2.09	4.15e-08	0.00101015	7e-06
VSTM2B	V-set and transmembrane domain containing 2B	12754940	6.67	5.6	2.09	5.95e-08	0.00144829	8e-06
RSPO1	R-spondin 1	12837852	8.04	6.98	2.09	1.05e-07	0.0025558	1.1e-05
CSRNP2	cysteine-serine-rich nuclear protein 2	12863784	8.28	7.22	2.09	1.52e-07	0.00369983	1.3e-05
BOLA-DYA	major histocompatibility complex, class II, DY alpha	12801195	7.19	6.12	2.09	3.01e-07	0.00732664	1.9e-05
PLD6	phospholipase D family, member 6	12763919	8.97	7.9	2.09	9.46e-07	0.0230266	3.5e-05
GJD2	gap junction protein, delta 2, 36kDa	12693572	8.17	7.11	2.09	1e-06	0.024341	4.2e-05
MEPE	matrix extracellular phosphoglycoprotein	12875599	7.25	6.18	2.09	2e-06	0.048682	5.4e-05
SLC16A3	solute carrier family 16, member 3 (monocarboxylic acid transporter 4)	12769290	7.02	5.95	2.1	5.64e-07	0.0137283	2.7e-05
SH3RF3	SH3 domain containing ring finger 3	12708001	7.77	6.71	2.1	6.34e-07	0.0154322	2.9e-05
		12911995	8.47	7.4	2.1	9.22e-07	0.0224424	3.5e-05
CASC3	cancer susceptibility candidate 3	12764229	10.99	9.91	2.1	2e-06	0.048682	4.8e-05
LOC615245		12788336	7.74	6.67	2.1	2e-06	0.048682	5.9e-05
DNAJC14	DnaJ (Hsp40) homolog, subfamily C, member 14	12856944	11.11	10.03	2.11	1.97e-08	0.000479518	5e-06
MBD3L1	methyl-CpG binding domain protein 3-like 1	12744727	6.45	5.37	2.11	4.37e-08	0.0010637	7e-06
F7	coagulation factor VII (serum prothrombin conversion accelerator)	12710729	6.9	5.82	2.11	9.93e-08	0.00241706	1e-05
H3F3C	histone H3-like	12737103	7.09	6.01	2.11	1.87e-07	0.00455177	1.5e-05
		12915171	7.13	6.06	2.11	7.65e-07	0.0186209	3.1e-05
DUPD1	dual specificity phosphatase and pro isomerase domain containing 1	12828879	6.3	5.23	2.11	9e-07	0.0219069	3.4e-05
		12784684	7	5.93	2.11	9.92e-07	0.0241463	3.6e-05
KAT7	K(lysine) acetyltransferase 7	12768724	11.97	10.89	2.11	1e-06	0.024341	3.6e-05
TRIM52	tripartite motif containing 52	12888233	9.19	8.11	2.11	1e-06	0.024341	3.9e-05
LOC100336702	uncharacterized LOC100336702	12888957	8.77	7.7	2.11	1e-06	0.024341	3.7e-05
CCDC120	coiled-coil domain containing 120	12903552	6.39	5.31	2.11	1e-06	0.024341	4.3e-05
PIM2	pim-2 oncogene	12907694	6.4	5.32	2.11	1e-06	0.024341	4.5e-05
		12759707	6.48	5.4	2.12	7.99e-08	0.00194485	9e-06
MAP3K3	mitogen-activated protein kinase kinase kinase 3	12762367	10.96	9.88	2.12	8.24e-08	0.0020057	9e-06
PAG18	pregnancy-associated glycoprotein 18	12832863	6.5	5.42	2.12	1.44e-07	0.0035051	1.3e-05
TMEM215	transmembrane protein 215	12893268	7.97	6.88	2.12	3.17e-07	0.0077161	2e-05
SIRPD	signal-regulatory protein delta	12715859	7.68	6.6	2.12	5.07e-07	0.0123409	2.6e-05
MAP2K7		12882334	10.15	9.06	2.12	1e-06	0.024341	3.8e-05
CLIC6	chloride intracellular channel 6	12683966	7.73	6.64	2.12	2e-06	0.048682	4.7e-05
		12703398	7.38	6.29	2.13	2.75e-07	0.00669377	1.8e-05
SLCO1A2	solute carrier organic anion transporter family, member 1A2	12857240	6.82	5.73	2.13	5e-07	0.0121705	2.5e-05
MIR2420	microRNA mir-2420	12852732	7.88	6.79	2.13	2e-06	0.048682	4.7e-05
ARID1B		12896843	12.18	11.08	2.14	1.76e-09	4.28402e-05	2e-06
SV2A	synaptic vesicle glycoprotein 2A	12835758	7.18	6.09	2.14	9.18e-08	0.0022345	1e-05
CCDC138	coiled-coil domain containing 138	12704643	8.11	7.02	2.14	1.47e-07	0.00357813	1.3e-05
NHSL1	NHS-like 1	12900404	8.11	7.01	2.14	4.53e-07	0.0110265	2.4e-05
ASXL1	additional sex combs like 1 (Drosophila)	12715587	10.55	9.45	2.14	8.86e-07	0.0215661	3.4e-05
LOC100337244	aTP-binding cassette, sub-family C (CFTR/MRP), member 4-like	12708952	7.37	6.27	2.14	1e-06	0.024341	3.7e-05
TMEM150B	transmembrane protein 150B	12751817	7.42	6.32	2.14	2e-06	0.048682	5.8e-05
GRK7	G protein-coupled receptor kinase 7	12683348	7.13	6.02	2.15	6.4e-08	0.00155782	8e-06
TMPRSS7	transmembrane protease, serine 7	12680894	7.24	6.14	2.15	1.64e-07	0.00399192	1.4e-05
		12737954	7	5.9	2.15	1.85e-07	0.00450309	1.5e-05
MGC151921	odorant-binding protein-like	12908548	6.34	5.24	2.15	3.92e-07	0.00954167	2.2e-05
		12899225	7.47	6.37	2.15	9.94e-07	0.024195	3.6e-05
DOCK3	dedicator of cytokinesis 3; mKIAA0299 protein-like	12799441	9.4	8.3	2.15	1e-06	0.024341	3.8e-05
		12730582	7.26	6.16	2.15	2e-06	0.048682	4.7e-05
APOA5	apolipoprotein A-V	12733067	9.31	8.2	2.15	2e-06	0.048682	4.8e-05
TYRO3	TYRO3 protein tyrosine kinase	12692693	6.67	5.55	2.16	1.37e-10	3.33472e-06	8.34e-07
		12911283	10.63	9.51	2.16	8.01e-08	0.00194971	9e-06
		12759956	6.73	5.62	2.16	2.48e-07	0.00603657	1.7e-05
BCAS4	breast carcinoma amplified sequence 4	12717104	7.37	6.26	2.16	2.71e-07	0.00659641	1.8e-05
LOC511494	general transcription factor IIF subunit 2-like	12837775	8.64	7.54	2.16	5.43e-07	0.0132172	2.6e-05
MAP9	microtubule-associated protein 9	12744369	7.65	6.53	2.16	5.53e-07	0.0134606	2.7e-05
TIMP2	TIMP metallopeptidase inhibitor 2	12766730	9.35	8.24	2.16	1e-06	0.024341	3.8e-05
		12805819	7.45	6.34	2.16	2e-06	0.048682	6e-05
		12912347	7.27	6.16	2.17	4.07e-08	0.000990679	7e-06
CCDC121	coiled-coil domain containing 121	12703121	6.82	5.7	2.17	4.38e-08	0.00106614	7e-06
C9H6orf170	chromosome 9 open reading frame, human C6orf170	12897378	8.84	7.72	2.17	6.7e-07	0.0163085	2.9e-05
CHTOP	chromatin target of PRMT1	12847582	12.27	11.15	2.17	2e-06	0.048682	4.9e-05
FZD10	frizzled family receptor 10	12746668	8.28	7.16	2.18	3.74e-10	9.10353e-06	1e-06
VPS13D	vacuolar protein sorting 13 homolog D (S. cerevisiae)	12740800	11.07	9.95	2.18	8.76e-08	0.00213227	1e-05
SNX29	sorting nexin 29	12812908	8.93	7.81	2.18	1.38e-07	0.00335906	1.3e-05
LOC100849486	putative deoxyribonuclease TATDN2-like	12906518	6.69	5.56	2.18	3.64e-07	0.00886012	2.1e-05
CPLX3	complexin 3	12792200	7.67	6.55	2.18	4.89e-07	0.0119027	2.5e-05
MASP2	mannan-binding lectin serine peptidase 2	12735049	8.03	6.91	2.18	6.35e-07	0.0154565	2.9e-05
STOX1	storkhead box 1	12826072	6.95	5.83	2.18	2e-06	0.048682	5.2e-05
C9H6orf118	chromosome 9 open reading frame, human C6orf118	12900283	7.14	6.01	2.19	8.63e-09	0.000210063	4e-06
GLRA1	glycine receptor, alpha 1	12883180	6.29	5.16	2.19	2.04e-08	0.000496556	5e-06
		12913317	7.54	6.41	2.19	2.27e-07	0.00552541	1.6e-05
A2ML1	alpha-2-macroglobulin-like 1	12866254	7.48	6.35	2.19	7.22e-07	0.0175742	3e-05
MIR215	microRNA mir-215	12741593	8.16	7.03	2.19	9.73e-07	0.0236838	3.5e-05
PIH1D1	PIH1 domain containing 1	12756645	9.13	8.01	2.19	1e-06	0.024341	4.2e-05
KCTD17	potassium channel tetramerisation domain containing 17	12862336	8.42	7.29	2.19	1e-06	0.024341	3.8e-05
LOC100295235	ferritin light chain-like	12876304	6.54	5.41	2.19	1e-06	0.024341	3.6e-05
ZIC5	zinc finger protein ZIC 5-like	12713129	6.8	5.67	2.2	2.93e-08	0.000713191	7e-06
CTXN2	cortexin 2	12693239	5.72	4.57	2.2	4.86e-08	0.00118297	8e-06
UOX	urate oxidase	12838362	6.98	5.84	2.2	5.42e-08	0.00131928	8e-06
LOC524985	olfactory receptor 1038-like	12879887	6.07	4.93	2.2	6.04e-08	0.0014702	8e-06
LOC618943	interferon, omega 1-like	12891991	7.18	6.04	2.2	8.81e-08	0.00214444	1e-05
PRSS42	protease, serine, 42	12794603	6.32	5.18	2.2	2.12e-07	0.00516029	1.6e-05
		12915059	6.66	5.52	2.2	5.58e-07	0.0135823	2.7e-05
MYO1A	myosin IA	12857067	6.96	5.82	2.2	8.49e-07	0.0206655	3.3e-05
SFMBT2	Scm-like with four mbt domains 2	12715964	9.31	8.17	2.2	1e-06	0.024341	4.1e-05
ANKRD11	ankyrin repeat domain 11	12758448	9.76	8.62	2.2	2e-06	0.048682	4.9e-05
ANKRD22	ankyrin repeat domain 22	12821704	7	5.86	2.2	2e-06	0.048682	4.8e-05
SLC44A3	solute carrier family 44, member 3	12843700	8.19	7.06	2.2	2e-06	0.048682	4.7e-05
NBL1	neuroblastoma, suppression of tumorigenicity 1	12783078	9.82	8.68	2.21	1.04e-07	0.00253146	1.1e-05
FRMD7	FERM domain containing 7	12909824	7.06	5.91	2.21	1.09e-07	0.00265317	1.1e-05
CNGA1	cyclic nucleotide gated channel alpha 1	12873243	7.38	6.24	2.21	3.47e-07	0.00844633	2.1e-05
PIP5K1A	phosphatidylinositol-4-phosphate 5-kinase, type I, alpha	12842096	11.08	9.93	2.21	6.66e-07	0.0162111	2.9e-05
MAGEB16	melanoma antigen family B, 16	12909014	7.65	6.51	2.21	6.89e-07	0.0167709	3e-05
MOAP1	modulator of apoptosis 1	12791482	7.26	6.12	2.21	2e-06	0.048682	6e-05
PSMB11	proteasome (prosome, macropain) subunit, beta type, 11	12696530	7.16	6.01	2.22	9.71e-08	0.00236351	1e-05
LOC617166	rCG38917-like	12905870	8.52	7.37	2.23	2.12e-07	0.00516029	1.6e-05
MYO9A	myosin IXA	12694899	10.11	8.95	2.23	3.13e-07	0.00761873	2e-05
		12718967	6.21	5.05	2.23	3.62e-07	0.00881144	2.1e-05
		12913369	6.8	5.65	2.23	3.74e-07	0.00910353	2.1e-05
UGT2A3	UDP glucuronosyltransferase 2 family, polypeptide A3	12874042	6.56	5.4	2.23	8.52e-07	0.0207385	3.3e-05
HHIPL2	HHIP-like 2	12740259	6.94	5.78	2.23	1e-06	0.024341	4e-05
TCP11	t-complex 11 homolog (mouse)	12908725	7.13	5.96	2.24	3.62e-09	8.81144e-05	2e-06
LMOD2	leiomodin 2 (cardiac)	12850519	7.28	6.12	2.24	1.74e-07	0.00423533	1.4e-05
ZNF865	zinc finger protein 865	12755137	7.72	6.56	2.24	1e-06	0.024341	3.9e-05
		12911001	6.86	5.7	2.25	4.23e-08	0.00102962	7e-06
		12759587	9.78	8.61	2.25	5.75e-07	0.0139961	2.7e-05
LOC782178	peptidyl-prolyl cis-trans isomerase A-like	12910469	8.02	6.84	2.26	3.53e-09	8.59237e-05	2e-06
MSLN	mesothelin	12812824	7.14	5.96	2.26	2.04e-08	0.000496556	5e-06
MYOZ1	myozenin 1	12827746	7.44	6.26	2.26	1.19e-07	0.00289658	1.1e-05
LRP12	low density lipoprotein receptor-related protein 12	12722604	8.94	7.76	2.26	2.03e-07	0.00494122	1.5e-05
OR5H6	olfactory receptor, family 5, subfamily H, member 6	12682776	6.1	4.93	2.26	1e-06	0.024341	3.9e-05
TRIM37	tripartite motif containing 37	12772946	9.53	8.36	2.26	1e-06	0.024341	4.6e-05
SENP1	SUMO1/sentrin specific peptidase 1	12861515	10.91	9.73	2.26	1e-06	0.024341	4.2e-05
CREBBP	CREB binding protein	12815561	11.78	10.6	2.26	2e-06	0.048682	5.7e-05
SLC46A1	solute carrier family 46 (folate transporter), member 1	12769510	6.46	5.28	2.27	7.66e-07	0.0186452	3.1e-05
NCAPH2	non-SMC condensin II complex, subunit H2	12862794	8.03	6.85	2.27	1e-06	0.024341	3.8e-05
ADAM11	ADAM metallopeptidase domain 11	12763647	8.36	7.17	2.28	1.25e-08	0.000304263	4e-06
		12912637	7.15	5.96	2.28	4.59e-08	0.00111725	7e-06
SYT6	synaptotagmin VI	12840408	7.63	6.44	2.28	8.54e-08	0.00207872	1e-05
GALNTL6	UDP-N-acetyl-alpha-D-galactosamine:polypeptide N-acetylgalactosaminyltransferase-like 6	12888965	5.9	4.72	2.28	1.61e-07	0.0039189	1.4e-05
ABCA4	ATP-binding cassette, sub-family A (ABC1), member 4	12835903	7.18	6	2.28	1.92e-07	0.00467347	1.5e-05
FLT3LG	fms-related tyrosine kinase 3 ligand	12749439	9.55	8.37	2.28	3.9e-07	0.00949299	2.2e-05
MIR9-1	microRNA mir-9-1	12788810	7.67	6.48	2.28	6.45e-07	0.0156999	2.9e-05
TMEM180	transmembrane protein 180	12819655	8.59	7.41	2.28	2e-06	0.048682	4.8e-05
FOXS1	forkhead box S1	12720745	8.85	7.66	2.29	9.19e-08	0.00223694	1e-05
LOC787642	Olfactory receptor-like protein OLF2-like	12741509	7.97	6.77	2.29	1.41e-07	0.00343208	1.3e-05
NT5C1B	5'-nucleotidase, cytosolic IB	12701079	6.8	5.61	2.29	5.89e-07	0.0143368	2.7e-05
CA5A	carbonic anhydrase VA, mitochondrial	12757367	6.41	5.22	2.29	7.6e-07	0.0184992	3.1e-05
OR4S1	olfactory receptor, family 4, subfamily S, member 1	12727427	7.23	6.03	2.29	8.19e-07	0.0199353	3.3e-05
RHBDD1	rhomboid domain containing 1	12777810	9.62	8.43	2.29	9.46e-07	0.0230266	3.5e-05
LOC522054	olfactory receptor, family 56, subfamily A, member 4-like	12728372	7.57	6.37	2.29	1e-06	0.024341	3.6e-05
FAM159B	family with sequence similarity 159, member B	12787503	7.88	6.68	2.29	2e-06	0.048682	4.9e-05
ZFR2		12881969	7.24	6.04	2.3	1.03e-08	0.000250712	4e-06
ZNF384	zinc finger protein 384	12859592	10.16	8.96	2.3	1.55e-07	0.00377285	1.3e-05
ETV4	ETS translocation variant 4-like	12771603	6.48	5.27	2.3	6.91e-07	0.0168196	3e-05
SYP	synaptophysin	12906970	7.82	6.62	2.3	9.73e-07	0.0236838	3.5e-05
		12730326	11.48	10.27	2.3	2e-06	0.048682	5.5e-05
TDRD1	tudor domain containing 1; tudor domain-containing protein 1-like	12820554	7.49	6.28	2.31	8.01e-09	0.000194971	4e-06
		12807284	7.87	6.66	2.31	8.98e-09	0.000218582	4e-06
TMEM247	transmembrane protein 247	12703050	7.67	6.47	2.31	2.96e-08	0.000720494	7e-06
BSP1	binder of sperm 1	12749690	7.27	6.06	2.31	9.48e-08	0.00230753	1e-05
SPTSSB	serine palmitoyltransferase, small subunit B	12682639	7.12	5.92	2.31	8.39e-07	0.0204221	3.3e-05
MYCN	v-myc myelocytomatosis viral related oncogene, neuroblastoma derived (avian)	12708143	7.77	6.57	2.31	1e-06	0.024341	4.3e-05
TCEA2	transcription elongation factor A (SII), 2	12718728	9.66	8.45	2.31	1e-06	0.024341	3.7e-05
CDK20	cyclin-dependent kinase 20	12890045	9.14	7.93	2.32	1e-06	0.024341	3.9e-05
C18H19orf81	chromosome 18 open reading frame, human C19orf81	12748759	7.37	6.15	2.33	5.06e-09	0.000123165	3e-06
LOC617284	uncharacterized LOC617284; T-cell receptor beta chain-like	12852078	8.11	6.89	2.33	1.59e-07	0.00387022	1.4e-05
EP400	E1A binding protein p400	12747734	10.13	8.91	2.33	1e-06	0.024341	4.4e-05
LOC100848380	rab11 family-interacting protein 4-like	12768741	7.8	6.57	2.34	3.2e-07	0.00778912	2e-05
MED19	mediator complex subunit 19	12731583	10.95	9.73	2.34	1e-06	0.024341	3.6e-05
LOC786285	uncharacterized LOC786285	12906193	6.48	5.25	2.35	1.4e-09	3.40774e-05	2e-06
PCID2	PCI domain containing 2	12712995	11.61	10.38	2.35	2.6e-07	0.00632866	1.8e-05
SETD5	SET domain containing 5	12799711	13.51	12.28	2.35	3.35e-07	0.00815423	2e-05
		12914463	8.39	7.15	2.35	3.36e-07	0.00817858	2e-05
LOC100296298		12899170	7.13	5.9	2.35	8.96e-07	0.0218095	3.4e-05
IL34	interleukin 34	12756549	9.29	8.05	2.35	2e-06	0.048682	4.6e-05
ST18	suppression of tumorigenicity 18 (breast carcinoma) (zinc finger protein)	12725762	6.93	5.69	2.36	2.25e-08	0.000547673	6e-06
CASC1	cancer susceptibility candidate 1	12860468	6.3	5.06	2.36	9.79e-07	0.0238298	3.5e-05
TSC1	tuberous sclerosis 1	12706838	12.25	11.01	2.36	2e-06	0.048682	4.9e-05
FAM207A	family with sequence similarity 207, member A	12680025	8.33	7.08	2.37	5.77e-11	1.40448e-06	4.69e-07
LOC530068	olfactory receptor, family 4, subfamily D, member 9-like	12728788	6.61	5.37	2.37	1.11e-07	0.00270185	1.1e-05
ZMYM2	zinc finger, MYM-type 2	12711599	10.36	9.11	2.37	2e-06	0.048682	5.5e-05
NXPH4	neurexophilin 4	12867879	6.89	5.64	2.38	5.37e-09	0.000130711	3e-06
		12773954	7.34	6.08	2.38	4.85e-07	0.0118054	2.5e-05
		12791572	8	6.75	2.38	2e-06	0.048682	4.7e-05
HES4	hairy and enhancer of split 4 (Drosophila)	12735198	8.73	7.47	2.39	2.37e-08	0.000576882	6e-06
OR2S2	olfactory receptor, family 2, subfamily S, member 2	12893266	7.61	6.35	2.39	1.48e-07	0.00360247	1.3e-05
ZPLD1	zona pellucida-like domain containing 1	12681142	7.54	6.28	2.39	2.51e-07	0.00610959	1.7e-05
GAST	gastrin	12760633	8.56	7.3	2.39	3.43e-07	0.00834896	2.1e-05
LOC787694	olfactory receptor 143-like	12835262	7.37	6.11	2.39	5.99e-07	0.0145803	2.8e-05
ARHGAP29	Rho GTPase activating protein 29	12836457	14.17	12.9	2.4	2e-06	0.048682	4.8e-05
		12901685	8.17	6.91	2.4	2e-06	0.048682	5.2e-05
LOC789151	Olfactory receptor 52A1-like; olfactory receptor 52A1-like	12730445	6.19	4.92	2.41	1.33e-08	0.000323735	4e-06
		12914805	9.28	8.02	2.41	4.26e-08	0.00103693	7e-06
ODAM	odontogenic, ameloblast asssociated	12872318	7.02	5.76	2.41	6.82e-08	0.00166006	9e-06
PIM1	pim-1 oncogene	12804472	9.68	8.41	2.41	2e-06	0.048682	4.8e-05
BSN		12799393	8.35	7.08	2.42	3.85e-08	0.000937129	7e-06
XKR4	XK, Kell blood group complex subunit-related family, member 4	12722553	6.99	5.72	2.42	4.76e-08	0.00115863	8e-06
PUM1	pumilio homolog 1 (Drosophila)	12777981	12.77	11.49	2.42	6.97e-08	0.00169657	9e-06
		12913779	7.62	6.35	2.42	5.27e-07	0.0128277	2.6e-05
TMEM178B	transmembrane protein 178B	12852513	7.94	6.66	2.42	9.59e-07	0.023343	3.5e-05
DEFB116	defensin, beta 116	12717824	7.54	6.26	2.42	2e-06	0.048682	5.3e-05
C7H19orf24	chromosome 7 open reading frame, human C19orf24	12881847	9.17	7.9	2.42	2e-06	0.048682	6.1e-05
MED4	mediator complex subunit 4	12711828	12.89	11.61	2.43	8.23e-08	0.00200326	9e-06
SNAPC4		12705429	8.88	7.6	2.43	9.54e-07	0.0232213	3.5e-05
INHBE	inhibin, beta E	12866349	6.88	5.59	2.43	2e-06	0.048682	5.9e-05
UCN	urocortin	12700354	5.83	4.54	2.44	8.09e-08	0.00196919	9e-06
DPPA4	developmental pluripotency associated 4	12741675	7.07	5.78	2.44	1.1e-07	0.00267751	1.1e-05
CHRM5	cholinergic receptor, muscarinic 5	12693476	8.98	7.69	2.44	5.38e-07	0.0130955	2.6e-05
C8A	complement component 8, alpha polypeptide	12845632	7.42	6.13	2.44	8.27e-07	0.02013	3.3e-05
		12914025	7.39	6.1	2.44	1e-06	0.024341	4.6e-05
CD69	CD69 molecule	12856817	7.69	6.39	2.45	3.69e-07	0.00898183	2.1e-05
PROM2	prominin 2	12700529	7.01	5.72	2.46	2.77e-10	6.74246e-06	1e-06
		12914719	7.19	5.89	2.46	3.78e-08	0.00092009	7e-06
SH3BP5L	SH3-binding domain protein 5-like	12885671	8.7	7.4	2.46	4.68e-08	0.00113916	7e-06
XAB2	XPA binding protein 2	12886180	8.09	6.79	2.46	7.15e-08	0.00174038	9e-06
MGC128071	sperm tail protein-like	12865204	6	4.7	2.46	5.26e-07	0.0128034	2.6e-05
		12692939	6.67	5.36	2.46	5.61e-07	0.0136553	2.7e-05
GPC5	glypican 5	12709784	7.19	5.9	2.46	6.38e-07	0.0155296	2.9e-05
DRD2	dopamine receptor D2	12730735	7.2	5.91	2.46	2e-06	0.048682	6.2e-05
MAN1B1	mannosidase, alpha, class 1B, member 1; mannosidase, alpha, class 1B, member 1-like	12703691	9.42	8.11	2.47	6.4e-08	0.00155782	8e-06
		12914505	9.05	7.73	2.48	9.79e-09	0.000238298	4e-06
		12914841	7.82	6.51	2.48	2.72e-07	0.00662075	1.8e-05
FAM160A2	family with sequence similarity 160, member A2	12727296	10.01	8.7	2.48	2e-06	0.048682	4.7e-05
MIR2333	microRNA mir-2333	12766832	8.52	7.21	2.48	2e-06	0.048682	5.4e-05
BAI3	brain-specific angiogenesis inhibitor 3	12896523	6.85	5.53	2.49	9.84e-08	0.00239515	1e-05
PIP5K1C	phosphatidylinositol-4-phosphate 5-kinase, type I, gamma	12878302	9.85	8.54	2.49	1.05e-07	0.0025558	1.1e-05
LOC616343		12753853	6.37	5.06	2.49	1.09e-07	0.00265317	1.1e-05
CRYGC	crystallin, gamma C	12780241	7.29	5.97	2.49	1e-06	0.024341	3.7e-05
DFNA5	deafness, autosomal dominant 5	12851996	6.69	5.37	2.49	2e-06	0.048682	4.9e-05
LOC100296832	short coiled-coil protein-like	12906474	8.17	6.84	2.5	1.77e-08	0.000430836	5e-06
MIR449B	microRNA mir-449b	12784970	10.99	9.67	2.5	3.77e-08	0.000917656	7e-06
SYNPO	synaptopodin	12880466	9.4	8.07	2.5	1e-06	0.024341	4.1e-05
RBM26	RNA binding motif protein 26	12711260	12.12	10.79	2.51	6.24e-07	0.0151888	2.8e-05
MIR101-1	microRNA mir-101-1	12835621	7.93	6.61	2.51	7.9e-07	0.0192294	3.2e-05
BEND3	BEN domain containing 3	12897578	8.73	7.4	2.51	2e-06	0.048682	4.7e-05
C19H17orf70	chromosome 19 open reading frame, human C17orf70	12765908	6.74	5.4	2.52	2.5e-08	0.000608525	6e-06
SHISA8	shisa homolog 8 (Xenopus laevis)	12868727	6.33	5	2.52	8.52e-07	0.0207385	3.3e-05
KRTAP4-1	keratin associated protein 4-1	12773566	7.55	6.22	2.53	1e-06	0.024341	3.8e-05
HMGA2		12863558	7.24	5.89	2.54	3.98e-08	0.000968772	7e-06
LOC536255	patatin-like phospholipase domain-containing protein 7-like	12701746	7.41	6.07	2.54	4.36e-08	0.00106127	7e-06
C8B	complement component 8, beta polypeptide	12838095	6.89	5.55	2.54	5.86e-08	0.00142638	8e-06
C1H21orf59	chromosome 1 open reading frame, human C21orf59	12681607	11.83	10.49	2.54	3.07e-07	0.00747269	1.9e-05
LOC787719	olfactory receptor, family 2, subfamily A, member 2-like	12852529	8.1	6.76	2.54	5.91e-07	0.0143855	2.7e-05
NCOR1	nuclear receptor corepressor 1	12762108	13.01	11.66	2.54	2e-06	0.048682	5.3e-05
LOC782418	motile sperm domain-containing protein 2-like	12810725	7.62	6.27	2.55	1.98e-07	0.00481952	1.5e-05
RRN3	RRN3 RNA polymerase I transcription factor homolog (S. cerevisiae)	12812769	10.41	9.06	2.55	2e-06	0.048682	6.1e-05
		12818747	7.07	5.71	2.56	8.54e-09	0.000207872	4e-06
		12748530	7.85	6.5	2.56	3.23e-07	0.00786214	2e-05
HSD17B13	hydroxysteroid (17-beta) dehydrogenase 13	12875904	6.6	5.25	2.56	1e-06	0.024341	4.3e-05
RPS26	ribosomal protein S26	12872747	6.57	5.21	2.57	1.33e-09	3.23735e-05	2e-06
BTN1A1		12801160	6.77	5.41	2.58	2.18e-09	5.30634e-05	2e-06
ANAPC1	anaphase promoting complex subunit 1	12701607	10.5	9.13	2.58	2.96e-07	0.00720494	1.9e-05
		12902757	6.22	4.85	2.58	6.8e-07	0.0165519	2.9e-05
LOC618660	olfactory receptor 12-like	12841537	8.3	6.92	2.59	5.04e-08	0.00122679	8e-06
FAM71E1	family with sequence similarity 71, member E1	12759465	7.83	6.46	2.59	2.93e-07	0.00713191	1.9e-05
ZBTB34	zinc finger and BTB domain containing 34	12700336	9.23	7.85	2.61	6.76e-07	0.0164545	2.9e-05
		12914991	10.24	8.85	2.61	2e-06	0.048682	4.7e-05
NR1H4	nuclear receptor subfamily 1, group H, member 4	12861966	7.9	6.51	2.62	1.22e-09	2.9696e-05	2e-06
		12911151	11.22	9.83	2.62	1.4e-08	0.000340774	4e-06
FAM188B	family with sequence similarity 188, member B	12855814	8.43	7.05	2.62	2.47e-07	0.00601223	1.7e-05
BT.63070		12818847	10.15	8.76	2.62	6.56e-07	0.0159677	2.9e-05
SAG	S-antigen; retina and pineal gland (arrestin)	12835742	7.78	6.39	2.63	7.6e-08	0.00184992	9e-06
ACTR1B	ARP1 actin-related protein 1 homolog B, centractin beta (yeast)	12703348	11.53	10.14	2.63	1.17e-07	0.0028479	1.1e-05
TTC7A	tetratricopeptide repeat domain 7A	12702750	8.17	6.77	2.63	1.46e-07	0.00355379	1.3e-05
NAPB	N-ethylmaleimide-sensitive factor attachment protein, beta	12719616	8.31	6.92	2.63	6.14e-07	0.0149454	2.8e-05
SDR16C6	short chain dehydrogenase/reductase family 16C, member 6	12725500	6.49	5.09	2.64	1.94e-07	0.00472215	1.5e-05
MYADML2	myeloid-associated differentiation marker-like 2	12765620	7.58	6.18	2.65	2e-08	0.00048682	5e-06
SLC25A28	solute carrier family 25, member 28	12822932	10.24	8.83	2.65	3.67e-07	0.00893315	2.1e-05
MAPKBP1	mitogen-activated protein kinase binding protein 1	12692713	8.73	7.32	2.65	4.85e-07	0.0118054	2.5e-05
		12730499	6.7	5.29	2.66	1.74e-09	4.23533e-05	2e-06
		12788917	14.3	12.89	2.66	1.99e-07	0.00484386	1.5e-05
CHAMP1	chromosome alignment maintaining phosphoprotein 1	12708732	12.11	10.7	2.66	2e-06	0.048682	5.2e-05
FAM154A	family with sequence similarity 154, member A	12891519	6.97	5.56	2.67	2.79e-07	0.00679114	1.8e-05
NCK2	NCK adaptor protein 2	12706381	9.91	8.48	2.68	2.43e-07	0.00591486	1.7e-05
CGGBP1	CGG triplet repeat binding protein 1	12686629	10.12	8.69	2.69	1.65e-07	0.00401626	1.4e-05
BT.67675		12692919	6.55	5.12	2.7	8.76e-07	0.0213227	3.4e-05
ARPP21	cAMP-regulated phosphoprotein, 21kDa	12797198	7.09	5.64	2.72	1.22e-08	0.00029696	4e-06
PHACTR4	phosphatase and actin regulator 4	12781589	11.24	9.79	2.73	1.12e-07	0.00272619	1.1e-05
LOC617702		12753972	10.5	9.05	2.74	8.05e-07	0.0195945	3.2e-05
TRRAP	transformation/transcription domain-associated protein	12815851	11.18	9.72	2.75	6.47e-08	0.00157486	8e-06
DLGAP1	discs, large (Drosophila) homolog-associated protein 1	12810037	6.41	4.95	2.76	2.91e-09	7.08323e-05	2e-06
DMRTA1	DMRT-like family A1	12894280	7.16	5.7	2.76	1.84e-07	0.00447874	1.5e-05
LOC510902	olfactory receptor, family 4, subfamily B, member 1-like	12727487	6.9	5.43	2.77	1.87e-07	0.00455177	1.5e-05
TRIM3	tripartite motif containing 3	12729122	9.51	8.05	2.77	1e-06	0.024341	3.8e-05
UBR1	ubiquitin protein ligase E3 component n-recognin 1	12695304	12.26	10.79	2.78	1e-06	0.024341	4e-05
ZCWPW1	zinc finger, CW type with PWWP domain 1	12812538	8.34	6.86	2.78	1e-06	0.024341	3.8e-05
GIGYF1	GRB10 interacting GYF protein 1	12813411	9.07	7.59	2.78	1e-06	0.024341	4.1e-05
LHX8	LIM homeobox 8	12844365	7.62	6.14	2.79	6.69e-08	0.00162841	9e-06
		12762197	7.34	5.85	2.8	6.17e-08	0.00150184	8e-06
TP53I13	tumor protein p53 inducible protein 13	12763122	7.67	6.19	2.8	4.49e-07	0.0109291	2.4e-05
TCTE1	t-complex-associated-testis-expressed 1	12805902	7.54	6.05	2.8	2e-06	0.048682	4.9e-05
ZNF217	zinc finger protein 217	12718747	10.58	9.09	2.81	1e-06	0.024341	4.4e-05
HAUS5	HAUS augmin-like complex, subunit 5	12750933	10.45	8.95	2.84	3.46e-07	0.00842199	2.1e-05
CETN4	centrin 4	12742180	8.89	7.37	2.85	6.2e-08	0.00150914	8e-06
		12694640	7.28	5.76	2.85	6.21e-07	0.0151158	2.8e-05
CPSF7	cleavage and polyadenylation specific factor 7, 59kDa	12833064	10.56	9.04	2.86	2.92e-07	0.00710757	1.9e-05
LOC535946	MLL1/MLL complex subunit KIAA1267-like	12771930	11.57	10.05	2.86	7.43e-07	0.0180854	3.1e-05
STMN4	stathmin-like 4	12893515	7.7	6.18	2.86	8.93e-07	0.0217365	3.4e-05
GNRHR	gonadotropin-releasing hormone receptor	12873252	7.33	5.81	2.87	1.92e-08	0.000467347	5e-06
BNC2	basonuclin 2	12891585	10.53	9.01	2.88	1.43e-08	0.000348076	4e-06
LOC100138055	protein Mis18-beta-like	12899156	7.83	6.3	2.88	3.23e-08	0.000786214	7e-06
SLC27A3	solute carrier family 27 (fatty acid transporter), member 3	12844142	7.21	5.68	2.89	1.47e-07	0.00357813	1.3e-05
TMEM37	transmembrane protein 37	12779093	8.89	7.36	2.9	2.23e-07	0.00542804	1.6e-05
ELOVL4	ELOVL fatty acid elongase 4	12900812	7.43	5.89	2.9	9.91e-07	0.0241219	3.6e-05
PROSER1	proline and serine rich 1	12709891	11.16	9.61	2.92	6.95e-08	0.0016917	9e-06
H3F3C	H3 histone, family 3C	12725138	8.04	6.49	2.93	8.36e-07	0.0203491	3.3e-05
BOSTAUV1R417	vomeronasal 1 receptor bosTauV1R417	12748790	7.14	5.59	2.93	2e-06	0.048682	4.8e-05
RCE1	RCE1 homolog, prenyl protein protease (S. cerevisiae)	12831617	8.78	7.22	2.94	3.1e-09	7.54571e-05	2e-06
IQCB1	IQ motif containing B1	12685787	9.59	8.03	2.94	1.72e-07	0.00418665	1.4e-05
C8H9orf3	chromosome 8 open reading frame, human C9orf3	12890988	8.86	7.31	2.94	2e-06	0.048682	5.3e-05
ARFGAP2	ADP-ribosylation factor GTPase activating protein 2	12731220	10.26	8.7	2.95	3.72e-08	0.000905485	7e-06
LOC100300337	uncharacterized LOC100300337	12832464	7.78	6.22	2.96	2.93e-07	0.00713191	1.9e-05
MIR2455	microRNA mir-2455	12882840	7.27	5.7	2.96	9.28e-07	0.0225884	3.5e-05
HSD11B1	hydroxysteroid (11-beta) dehydrogenase 1	12738595	8.29	6.72	2.97	2e-06	0.048682	5.6e-05
LOC100298625	myeloid-associated differentiation marker-like	12791534	8.11	6.53	2.99	1.17e-07	0.0028479	1.1e-05
OOSP1	oocyte-secreted protein 1	12729983	6.77	5.18	3	7.35e-08	0.00178906	9e-06
C11H2orf73	chromosome 11 open reading frame, human C2orf73	12703115	7.04	5.45	3.01	3.77e-08	0.000917656	7e-06
DHX34	DEAH (Asp-Glu-Ala-His) box polypeptide 34	12750233	7.5	5.9	3.03	1.97e-08	0.000479518	5e-06
INF2	inverted formin-2-like	12790876	11.24	9.64	3.03	3.85e-08	0.000937129	7e-06
UNK	unkempt homolog (Drosophila)	12769297	10.09	8.49	3.03	5.23e-08	0.00127303	8e-06
PRDM13	PR domain containing 13	12900011	7.05	5.44	3.05	1.86e-09	4.52743e-05	2e-06
NPR2	natriuretic peptide receptor B/guanylate cyclase B (atrionatriuretic peptide receptor B)	12888975	10.26	8.65	3.05	2e-06	0.048682	5.9e-05
PAGE4	P antigen family, member 4 (prostate associated)	12903340	8.2	6.58	3.06	1.17e-09	2.8479e-05	2e-06
FLI1	Friend leukemia virus integration 1	12831228	13.1	11.48	3.07	1e-06	0.024341	4.4e-05
MAP4K5	mitogen-activated protein kinase kinase kinase kinase 5	12697521	13.5	11.88	3.08	1.28e-07	0.00311565	1.2e-05
KIAA0556	KIAA0556 ortholog; kiaa0556 protein	12812957	8.8	7.18	3.09	6.8e-10	1.65519e-05	1e-06
LSM14A	LSM14A, SCD6 homolog A (S. cerevisiae)	12753283	12.56	10.94	3.09	2.45e-07	0.00596354	1.7e-05
RELA	v-rel reticuloendotheliosis viral oncogene homolog A (avian)	12833290	11.51	9.87	3.11	2.69e-07	0.00654773	1.8e-05
		12913607	8.3	6.64	3.14	6.47e-07	0.0157486	2.9e-05
SCGB1C1	secretoglobin, family 1C, member 1	12702675	7.44	5.78	3.16	3.86e-08	0.000939563	7e-06
LOC520034	tripartite motif containing 64-like	12834045	7.29	5.61	3.21	9.83e-09	0.000239272	4e-06
OR1L1	olfactory receptor, family 1, subfamily L, member 1	12699957	6.74	5.05	3.21	3.62e-07	0.00881144	2.1e-05
LOC788635	uncharacterized LOC788635	12821137	8.44	6.75	3.22	6.31e-09	0.000153592	3e-06
PCNT	pericentrin	12679731	10.12	8.44	3.22	1.12e-07	0.00272619	1.1e-05
GLT25D2	glycosyltransferase 25 domain containing 2	12741558	9.45	7.76	3.23	8.19e-07	0.0199353	3.3e-05
CCNL2	cyclin L2	12737000	12.35	10.65	3.25	6.59e-07	0.0160407	2.9e-05
BHLHE23	basic helix-loop-helix family, member e23	12716609	6.91	5.2	3.27	3.35e-07	0.00815423	2e-05
		12713258	7.91	6.2	3.27	3.4e-07	0.00827594	2.1e-05
SCN3B	sodium channel, voltage-gated, type III, beta	12733292	8.09	6.37	3.3	1.35e-09	3.28604e-05	2e-06
INS	insulin	12829377	9.85	8.12	3.3	2.4e-07	0.00584184	1.7e-05
LOC539231	kinesin-like protein KIFC3-like	12758852	9.84	8.09	3.35	3.11e-08	0.000757005	7e-06
LOC100337239	keratin-associated protein 4-7-like	12766935	7.78	6.01	3.4	2e-06	0.048682	4.8e-05
CTIF	CBP80/20-dependent translation initiation factor	12808638	10.61	8.84	3.41	8.17e-07	0.0198866	3.3e-05
NXF1	nuclear RNA export factor 1	12833589	12.06	10.28	3.43	8.88e-07	0.0216148	3.4e-05
SCAF4	SR-related CTD-associated factor 4; splicing factor, arginine/serine-rich 15-like	12682191	12.53	10.76	3.43	1e-06	0.024341	4e-05
LOC789355	glutathione S-transferase theta 1-like	12744965	7.15	5.36	3.47	6.48e-08	0.0015773	8e-06
BT.34956		12880280	7.15	5.36	3.47	2.25e-07	0.00547672	1.6e-05
NPR1	natriuretic peptide receptor A/guanylate cyclase A (atrionatriuretic peptide receptor A)	12846121	12.83	11.04	3.47	1e-06	0.024341	3.9e-05
ZFP36L1	zinc finger protein 36, C3H type-like 1	12697103	14.36	12.56	3.48	1e-06	0.024341	4.1e-05
MYCBP2	MYC binding protein 2	12712387	12.8	10.93	3.66	1e-06	0.024341	3.7e-05
2015-09-11	septin 11	12871784	13.57	11.69	3.67	1.37e-08	0.000333472	4e-06
TUBA3C	tubulin, alpha 3c	12682723	7.95	6.07	3.68	2e-06	0.048682	4.7e-05
LOC100141213	TBC1 domain family member 12-like	12726382	7.17	5.29	3.69	8.12e-07	0.0197649	3.3e-05
COA6	cytochrome c oxidase assembly factor 6 homolog (S. cerevisiae)	12827182	7.84	5.92	3.77	6e-08	0.00146046	8e-06
COBRA1	cofactor of BRCA1	12705505	9.39	7.48	3.77	9.1e-07	0.0221503	3.4e-05
PHF17	PHD finger protein 17	12746166	11.19	9.19	4	2.71e-07	0.00659641	1.8e-05
LOC782341	olfactory receptor, family 2, subfamily W, member 1-like	12803867	8.05	6.03	4.07	2e-06	0.048682	5.5e-05
		12912291	10.26	8.17	4.24	4.54e-07	0.0110508	2.4e-05
RARRES2	retinoic acid receptor responder (tazarotene induced) 2	12853726	10.96	8.84	4.35	3.03e-08	0.000737532	7e-06
TMEM154	transmembrane protein 154	12742473	7.39	5.21	4.55	7.96e-08	0.00193754	9e-06
LOC100850909	olfactory receptor 2T8-like	12876465	6.49	4.3	4.56	6.87e-10	1.67223e-05	1e-06
PLXNA4	plexin A4	12853232	9.34	7.14	4.6	5.2e-07	0.0126573	2.6e-05
TSC22D3	TSC22 domain family, member 3	12902223	12.41	10.11	4.9	3.98e-07	0.00968772	2.2e-05
TGIF1	TGFB-induced factor homeobox 1	12807824	10.28	7.96	4.99	5.13e-08	0.00124869	8e-06
MTMR12	myotubularin related protein 12	12786470	12.2	9.7	5.65	6.27e-07	0.0152618	2.8e-05
LOC510731	olfactory receptor, family 1, subfamily J, member 4-like	12699672	8.47	5.82	6.28	6.94e-08	0.00168926	9e-06
IL6R	interleukin 6 receptor	12843689	11.45	8.53	7.59	2e-06	0.048682	5.4e-05
SNCG	synuclein, gamma (breast cancer-specific protein 1)	12825872	12.7	7.05	50	3e-06	0.073023	7.2e-05
ZEB2	zinc finger E-box binding homeobox 2	12778571	16.26	14.4	3.61	3e-06	0.073023	7.5e-05
LOC783612	glyceraldehyde-3-phosphate dehydrogenase-like	12784595	8.33	6.56	3.41	3e-06	0.073023	7.1e-05
G6PC2	glucose-6-phosphatase, catalytic, 2	12780680	7.11	5.42	3.25	3e-06	0.073023	6.7e-05
MLLT4	myeloid/lymphoid or mixed-lineage leukemia (trithorax homolog, Drosophila); translocated to, 4	12896805	12.35	10.74	3.04	3e-06	0.073023	6.4e-05
LOC617695	melanoma antigen family A, 10-like	12910330	6.58	4.99	3.02	3e-06	0.073023	6.4e-05
ARID5B	AT rich interactive domain 5B (MRF1-like)	12827244	10.61	9.03	2.99	3e-06	0.073023	7e-05
ANK2	ankyrin 2, neuronal	12875352	13	11.43	2.97	3e-06	0.073023	6.6e-05
SNRNP200	small nuclear ribonucleoprotein 200kDa (U5)	12705102	12.63	11.16	2.77	3e-06	0.073023	6.9e-05
LOC789653	TRD@ protein-like	12697885	7.42	5.96	2.75	3e-06	0.073023	6.7e-05
IKBKB	inhibitor of kappa light polypeptide gene enhancer in B-cells, kinase beta	12823509	9.64	8.3	2.53	3e-06	0.073023	6.9e-05
WBSCR28	Williams-Beuren syndrome chromosome region 28	12818306	7.9	6.57	2.52	3e-06	0.073023	6.5e-05
PKP4	plakophilin 4	12780180	11.02	9.7	2.49	3e-06	0.073023	7.4e-05
PRRC2C	proline-rich coiled-coil 2C	12735004	14.84	13.53	2.48	3e-06	0.073023	6.7e-05
		12913711	7.61	6.3	2.48	3e-06	0.073023	6.7e-05
ARHGAP23		12763715	9.29	7.98	2.47	3e-06	0.073023	6.3e-05
SCGN	secretagogin, EF-hand calcium binding protein	12806887	6.5	5.21	2.46	3e-06	0.073023	6.8e-05
LOC512973	olfactory receptor, family 4, subfamily D, member 1-like	12763059	6.7	5.42	2.42	3e-06	0.073023	7.2e-05
SLC15A1	solute carrier family 15 (oligopeptide transporter), member 1	12712024	7.36	6.09	2.41	3e-06	0.073023	6.7e-05
FARP2	FERM, RhoGEF and pleckstrin domain protein 2	12835530	7.42	6.17	2.38	3e-06	0.073023	7.2e-05
KAT8	K(lysine) acetyltransferase 8	12810808	10.27	9.03	2.36	3e-06	0.073023	7.4e-05
PLCD1	phospholipase C, delta 1	12797969	10.2	8.97	2.35	3e-06	0.073023	7.5e-05
KIAA0226	KIAA0226 ortholog	12679488	10.18	8.96	2.34	3e-06	0.073023	6.9e-05
		12910955	6.35	5.12	2.34	3e-06	0.073023	7e-05
		12911921	8	6.77	2.34	3e-06	0.073023	6.7e-05
SCG2	secretogranin II	12780215	7.08	5.88	2.29	3e-06	0.073023	6.9e-05
FRMD3	FERM domain containing 3	12894586	7.87	6.69	2.28	3e-06	0.073023	6.3e-05
ZNF331	zinc finger protein 331	12757420	8.93	7.77	2.24	3e-06	0.073023	7.1e-05
B3GAT2	beta-1,3-glucuronyltransferase 2 (glucuronosyltransferase S)	12901318	7.23	6.07	2.24	3e-06	0.073023	6.7e-05
LOC532436	olfactory receptor, family 52, subfamily H, member 1-like	12728869	6.89	5.74	2.21	3e-06	0.073023	7.1e-05
		12911441	7.37	6.23	2.21	3e-06	0.073023	6.9e-05
TSSK3	testis-specific serine kinase 3	12783515	6.63	5.5	2.19	3e-06	0.073023	7.4e-05
CILP2	cartilage intermediate layer protein 2	12885725	7.52	6.41	2.17	3e-06	0.073023	6.4e-05
AQP2	aquaporin 2 (collecting duct)	12867921	6.35	5.26	2.13	3e-06	0.073023	7.5e-05
LOC523992	olfactory receptor 1361-like	12879809	7.36	6.27	2.13	3e-06	0.073023	6.6e-05
FOXJ1	forkhead box J1	12761848	8.2	7.13	2.1	3e-06	0.073023	7.2e-05
CCIN	calicin	12889052	8.93	7.86	2.1	3e-06	0.073023	7.4e-05
CT47B1	cancer/testis antigen family 147, member B1	12906243	6.63	5.56	2.1	3e-06	0.073023	6.9e-05
IL27	interleukin 27	12818237	7.77	6.72	2.08	3e-06	0.073023	7e-05
PAN2	PAN2 poly(A) specific ribonuclease subunit homolog (S. cerevisiae)	12861610	9.49	8.45	2.07	3e-06	0.073023	7.5e-05
SLC45A1	solute carrier family 45, member 1	12739370	7.57	6.52	2.06	3e-06	0.073023	6.2e-05
HSPBP1	HSPA (heat shock 70kDa) binding protein, cytoplasmic cochaperone 1	12751324	8.2	7.16	2.06	3e-06	0.073023	6.6e-05
MIR654	microRNA mir-654	12788862	7.14	6.1	2.05	3e-06	0.073023	7.5e-05
UTP3	UTP3, small subunit (SSU) processome component, homolog (S. cerevisiae)	12871252	9.13	8.1	2.04	3e-06	0.073023	7e-05
LOC100337054	aDAM metallopeptidase domain 21-like	12876626	6.96	5.94	2.04	3e-06	0.073023	6.8e-05
FICD	FIC domain containing	12745810	8.04	7.02	2.03	3e-06	0.073023	7.1e-05
PTPLB	protein tyrosine phosphatase-like (proline instead of catalytic arginine), member b	12686636	17.11	18.35	-2.36	3e-06	0.073023	6.9e-05
EMC3	ER membrane protein complex subunit 3	12794982	14.97	16.41	-2.71	3e-06	0.073023	7.1e-05
KRTAP5-6	keratin associated protein 5-6	12832241	7.17	8.68	-2.84	3e-06	0.073023	7.2e-05
DDT	D-dopachrome tautomerase	12744515	10.32	12	-3.22	3e-06	0.073023	7.2e-05
PPIA	peptidylprolyl isomerase A (cyclophilin A); TRIM5/cyclophilin A fusion protein-like; peptidylprolyl isomerase A (cyclophilin A)-like	12853001	17.87	19.75	-3.68	3e-06	0.073023	7.1e-05
		12687868	15.21	17.26	-4.16	3e-06	0.073023	7.5e-05
ATP5L	ATP synthase, H+ transporting, mitochondrial Fo complex, subunit G	12728095	16.34	18.4	-4.17	3e-06	0.073023	7.4e-05
NDUFS8	NADH dehydrogenase (ubiquinone) Fe-S protein 8, 23kDa (NADH-coenzyme Q reductase)	12829542	10.63	12.8	-4.49	3e-06	0.073023	6.9e-05
ACOX2	acyl-CoA oxidase 2, branched chain	12795679	10.45	12.63	-4.51	3e-06	0.073023	6.5e-05
SLC16A7	solute carrier family 16, member 7 (monocarboxylic acid transporter 2)	12868313	14.36	16.71	-5.12	3e-06	0.073023	7.4e-05
UQCR10	ubiquinol-cytochrome c reductase, complex III subunit X	12744533	12.86	15.41	-5.85	3e-06	0.073023	6.5e-05
THRSP	thyroid hormone responsive	12833855	16.5	19.93	-10.79	3e-06	0.073023	7.3e-05
GPX4	glutathione peroxidase 4	12877228	12.15	15.64	-11.26	3e-06	0.073023	6.3e-05
CKB	creatine kinase, brain	12792596	10.96	16.76	-55.62	3e-06	0.073023	7.2e-05
FAM221A	family with sequence similarity 221, member A	12853440	7.36	5.39	3.9	4e-06	0.097364	8.3e-05
ZFP36L2	zinc finger protein 36, C3H type-like 2	12708387	13.96	12.08	3.7	4e-06	0.097364	7.7e-05
HSPA2	heat shock 70kDa protein 2	12688092	13.6	11.72	3.68	4e-06	0.097364	8.4e-05
F11R	F11 receptor	12835846	14.26	12.41	3.61	4e-06	0.097364	7.9e-05
SWSAP1	SWIM-type zinc finger 7 associated protein 1	12878053	9.19	7.62	2.97	4e-06	0.097364	8.6e-05
STAT6	signal transducer and activator of transcription 6, interleukin-4 induced	12857400	11.9	10.37	2.91	4e-06	0.097364	7.6e-05
STAG1	stromal antigen 1	12681848	11.45	9.98	2.78	4e-06	0.097364	7.9e-05
SYNE1	spectrin repeat containing, nuclear envelope 1	12899314	11.08	9.66	2.68	4e-06	0.097364	7.8e-05
KIAA0907	KIAA0907 ortholog	12839500	11.18	9.83	2.56	4e-06	0.097364	8.6e-05
SF3B2	splicing factor 3b, subunit 2, 145kDa	12831313	11.74	10.41	2.52	4e-06	0.097364	7.7e-05
		12912825	6.91	5.6	2.48	4e-06	0.097364	7.6e-05
ZC2HC1A	zinc finger, C2HC-type containing 1A	12721580	11.96	10.66	2.46	4e-06	0.097364	7.8e-05
SF3A1	splicing factor 3a, subunit 1, 120kDa	12745593	11	9.72	2.43	4e-06	0.097364	8.1e-05
LOC540627	cytochrome P450, family 2, subfamily C, polypeptide 87-like	12820783	7.78	6.5	2.43	4e-06	0.097364	8.4e-05
COCH	coagulation factor C homolog, cochlin (Limulus polyphemus)	12789256	6.51	5.25	2.39	4e-06	0.097364	8.1e-05
ANKRD13D	ankyrin repeat domain 13 family, member D	12829848	8.08	6.86	2.34	4e-06	0.097364	7.9e-05
BMP6	bone morphogenetic protein 6	12806832	10.3	9.1	2.31	4e-06	0.097364	8e-05
LOC100337293	ankyrin repeat domain-containing protein 26-like	12713494	7.29	6.09	2.3	4e-06	0.097364	8.4e-05
ACCN5	acid-sensing (proton-gated) ion channel family member 5	12741751	7.83	6.63	2.3	4e-06	0.097364	8.4e-05
ADC	arginine decarboxylase	12780778	7.11	5.92	2.28	4e-06	0.097364	7.6e-05
SUDS3	suppressor of defective silencing 3 homolog (S. cerevisiae)	12745949	10.69	9.51	2.26	4e-06	0.097364	7.7e-05
GRIFIN	galectin-related inter-fiber protein	12813302	7.3	6.12	2.26	4e-06	0.097364	8.4e-05
LCN15	lipocalin 15	12704312	8.02	6.85	2.24	4e-06	0.097364	7.9e-05
SEC24B	SEC24 family, member B (S. cerevisiae)	12874867	12.21	11.05	2.24	4e-06	0.097364	8.4e-05
DICER1	dicer 1, ribonuclease type III	12791786	13.48	12.33	2.23	4e-06	0.097364	7.6e-05
SLCO4A1	solute carrier organic anion transporter family, member 4A1	12718754	7.21	6.06	2.22	4e-06	0.097364	8.6e-05
KLHL1	kelch-like 1 (Drosophila)	12712792	7.35	6.2	2.21	4e-06	0.097364	8.4e-05
CRNKL1	crooked neck pre-mRNA splicing factor-like 1 (Drosophila)	12720062	10.3	9.18	2.18	4e-06	0.097364	7.6e-05
LPAR2	lysophosphatidic acid receptor 2	12878448	8.87	7.75	2.17	4e-06	0.097364	7.8e-05
HID1	HID1 domain containing	12765099	9.19	8.08	2.16	4e-06	0.097364	8.6e-05
		12692958	7.83	6.73	2.14	4e-06	0.097364	7.8e-05
LOC100297018	immunoglobulin omega chain-like	12741718	7.05	5.95	2.14	4e-06	0.097364	8.4e-05
		12912735	8.32	7.24	2.12	4e-06	0.097364	8e-05
MECOM	MDS1 and EVI1 complex locus	12681285	11.51	10.43	2.11	4e-06	0.097364	8.3e-05
GPX2	glutathione peroxidase 2 (gastrointestinal)	12696012	7.11	6.04	2.1	4e-06	0.097364	8.6e-05
CD300LF		12760276	9.44	8.37	2.1	4e-06	0.097364	8e-05
PDE4A	phosphodiesterase 4A, cAMP-specific	12878836	9.63	8.56	2.1	4e-06	0.097364	7.9e-05
NFKBID	nuclear factor of kappa light polypeptide gene enhancer in B-cells inhibitor, delta	12759088	8.17	7.1	2.09	4e-06	0.097364	7.8e-05
ZNF775		12848806	7.41	6.35	2.09	4e-06	0.097364	8e-05
F2RL3	coagulation factor II (thrombin) receptor-like 3	12887146	7.8	6.77	2.05	4e-06	0.097364	8.5e-05
ERCC5	excision repair cross-complementing rodent repair deficiency, complementation group 5; basic, immunoglobulin-like variable motif containing	12709437	10.56	9.53	2.04	4e-06	0.097364	8.7e-05
RCC1	regulator of chromosome condensation 1	12782928	9.4	8.37	2.04	4e-06	0.097364	8.5e-05
		12847923	6.96	5.93	2.04	4e-06	0.097364	8.6e-05
DND1	dead end homolog 1 (zebrafish)	12885969	7.4	6.39	2.02	4e-06	0.097364	7.9e-05
		12888788	8.16	7.14	2.02	4e-06	0.097364	8.2e-05
LRRC43	leucine rich repeat containing 43	12748346	8.51	7.51	2.01	4e-06	0.097364	8.5e-05
CTCF	CCCTC-binding factor (zinc finger protein)	12751923	12.34	11.33	2.01	4e-06	0.097364	8.5e-05
PDHB	pyruvate dehydrogenase (lipoamide) beta	12796872	11.62	13.32	-3.25	4e-06	0.097364	7.6e-05
DNAJC19	DnaJ (Hsp40) homolog, subfamily C, member 19	12680249	10.6	12.45	-3.6	4e-06	0.097364	7.8e-05
SKOR1		12692575	14.22	16.15	-3.82	4e-06	0.097364	8e-05
PRDX1	peroxiredoxin 1	12835988	13.62	15.61	-3.95	4e-06	0.097364	8.3e-05
UQCRC2	ubiquinol-cytochrome c reductase core protein II	12811496	13.11	15.12	-4.02	4e-06	0.097364	8.4e-05
ADHFE1	alcohol dehydrogenase, iron containing, 1	12722089	9.79	11.81	-4.05	4e-06	0.097364	8.3e-05
		12872772	12.79	14.96	-4.51	4e-06	0.097364	8.4e-05
ACADS	acyl-CoA dehydrogenase, C-2 to C-3 short chain	12742528	11.23	13.61	-5.2	4e-06	0.097364	8.4e-05
PCK2	phosphoenolpyruvate carboxykinase 2 (mitochondrial)	12693599	13.19	16.58	-10.49	4e-06	0.097364	7.8e-05
AGPAT2	1-acylglycerol-3-phosphate O-acyltransferase 2 (lysophosphatidic acid acyltransferase, beta)	12705450	14.32	18.23	-15.04	4e-06	0.097364	8.7e-05
TDH	L-threonine dehydrogenase	12893429	8.98	13.78	-28.01	4e-06	0.097364	7.8e-05
ACSF2	acyl-CoA synthetase family member 2	12773229	12.22	9.88	5.05	5e-06	0.121705	9.4e-05
S1PR1	sphingosine-1-phosphate receptor 1	12842602	13.27	11.19	4.23	5e-06	0.121705	8.7e-05
LOC787081	UPF0632 protein A	12841901	11.05	9.12	3.82	5e-06	0.121705	8.9e-05
LOC788689	olfactory receptor 78-like; olfactory receptor, family 52, subfamily A, member 1-like	12733793	7.46	5.63	3.55	5e-06	0.121705	8.9e-05
NRIP3	nuclear receptor interacting protein 3	12729400	8.31	6.56	3.37	5e-06	0.121705	9.3e-05
		12911433	10.83	9.08	3.36	5e-06	0.121705	9.1e-05
ZNF609	zinc finger protein 609	12694448	11.13	9.39	3.34	5e-06	0.121705	9.5e-05
		12692991	7.39	5.66	3.33	5e-06	0.121705	9.4e-05
FRG1	FSHD region gene 1	12823898	12.96	11.33	3.1	5e-06	0.121705	9.8e-05
TEAD1	TEA domain family member 1 (SV40 transcriptional enhancer factor)	12732913	13.49	11.92	2.98	5e-06	0.121705	9.2e-05
MESDC1	mesoderm development candidate 1	12791206	8.2	6.66	2.9	5e-06	0.121705	9.6e-05
CPNE8	copine VIII	12861257	12.13	10.61	2.87	5e-06	0.121705	9.3e-05
XG		12906678	10.86	9.38	2.78	5e-06	0.121705	9.3e-05
PRPF4B	PRP4 pre-mRNA processing factor 4 homolog B (yeast)	12805379	13.36	11.98	2.6	5e-06	0.121705	9.3e-05
LOC100126544	uncharacterized LOC100126544	12804086	7.11	5.76	2.56	5e-06	0.121705	9e-05
SYT9	synaptotagmin IX	12732926	9.06	7.77	2.45	5e-06	0.121705	8.8e-05
ZNF358	zinc finger protein 358; uncharacterized LOC100138869	12877814	9.44	8.15	2.44	5e-06	0.121705	9.7e-05
CYP2C19	cytochrome P450, family 2, subfamily C, polypeptide 19	12821883	7.13	5.87	2.41	5e-06	0.121705	9.5e-05
LMLN	leishmanolysin-like (metallopeptidase M8 family)	12683191	8.53	7.29	2.37	5e-06	0.121705	8.9e-05
TLL1	tolloid-like 1	12744548	8.89	7.67	2.33	5e-06	0.121705	9.4e-05
ZNF180	zinc finger protein 180	12757219	8.91	7.7	2.32	5e-06	0.121705	9.5e-05
GSTZ1	glutathione transferase zeta 1	12689370	7.74	6.56	2.27	5e-06	0.121705	9.8e-05
EML6	echinoderm microtubule associated protein like 6	12700220	7.8	6.62	2.27	5e-06	0.121705	8.7e-05
OVCA2	ovarian tumor suppressor candidate 2	12763147	7.24	6.05	2.27	5e-06	0.121705	9.4e-05
MIR2431	microRNA mir-2431	12863643	9.6	8.43	2.25	5e-06	0.121705	9.5e-05
HOXB9	homeobox B9	12765919	7.35	6.24	2.16	5e-06	0.121705	8.8e-05
HDAC6	histone deacetylase 6	12903920	8.72	7.61	2.16	5e-06	0.121705	9.1e-05
		12693235	6.19	5.08	2.15	5e-06	0.121705	9.5e-05
RBM27	RNA binding motif protein 27	12879267	11.69	10.59	2.14	5e-06	0.121705	9.5e-05
JAK1	Janus kinase 1	12840307	14.93	13.85	2.11	5e-06	0.121705	9e-05
MAP7	microtubule-associated protein 7	12899795	8.25	7.17	2.11	5e-06	0.121705	8.8e-05
LDLRAD1	low density lipoprotein receptor class A domain containing 1	12841702	8.47	7.4	2.1	5e-06	0.121705	9.7e-05
RFX1		12882538	9.12	8.05	2.1	5e-06	0.121705	9.5e-05
		12794175	7.23	6.18	2.07	5e-06	0.121705	8.8e-05
WDR81	WD repeat domain 81	12763212	8.13	7.09	2.06	5e-06	0.121705	9.5e-05
ERCC6	excision repair cross-complementing rodent repair deficiency, complementation group 6	12827493	9.61	8.57	2.06	5e-06	0.121705	9.8e-05
KCNMB4	potassium large conductance calcium-activated channel, subfamily M, beta member 4	12866439	9.05	8.01	2.05	5e-06	0.121705	8.8e-05
		12733850	6.5	5.47	2.04	5e-06	0.121705	9.9e-05
KCTD2	potassium channel tetramerisation domain containing 2	12773728	10.97	9.94	2.04	5e-06	0.121705	9.5e-05
B3GNT1	UDP-GlcNAc:betaGal beta-1,3-N-acetylglucosaminyltransferase 1	12835058	7.9	6.88	2.03	5e-06	0.121705	8.7e-05
AAK1	AP2 associated kinase 1	12706700	11.91	10.9	2.02	5e-06	0.121705	9.5e-05
		12821334	7.89	6.88	2.01	5e-06	0.121705	8.8e-05
PRDX3	peroxiredoxin 3	12821472	13.62	15.43	-3.51	5e-06	0.121705	9.1e-05
ANPEP	alanyl (membrane) aminopeptidase	12791813	15.16	11.54	12.22	6e-06	0.146046	0.0001
CPT1A	carnitine palmitoyltransferase 1A (liver)	12833215	11.97	9.23	6.68	6e-06	0.146046	0.000109
FLAD1	FAD1 flavin adenine dinucleotide synthetase homolog (S. cerevisiae)	12843470	9.29	7.52	3.41	6e-06	0.146046	0.000103
MIR584-3	microRNA mir-584-3	12825719	7.23	5.52	3.28	6e-06	0.146046	0.000105
ANKRD12	ankyrin repeat domain 12	12808216	14	12.48	2.87	6e-06	0.146046	0.000101
SASH1	SAM and SH3 domain containing 1	12898520	12.09	10.57	2.86	6e-06	0.146046	0.0001
BCO2	beta-carotene oxygenase 2	12727815	9.96	8.46	2.82	6e-06	0.146046	0.0001
USP54	ubiquitin specific peptidase 54-like	12827434	9.35	7.88	2.78	6e-06	0.146046	0.0001
ABI3	ABI family, member 3	12771376	8.45	7	2.73	6e-06	0.146046	0.000105
ZMYND8	zinc finger, MYND-type containing 8	12718534	11.63	10.2	2.7	6e-06	0.146046	0.000108
AIF1L	allograft inflammatory factor 1-like	12702928	11.32	9.92	2.66	6e-06	0.146046	0.000105
IL17RA	interleukin 17 receptor A	12860390	10.21	8.81	2.64	6e-06	0.146046	0.000108
MGC152340	uncharacterized LOC785476	12906158	7.59	6.21	2.6	6e-06	0.146046	0.000101
SENP2	SUMO1/sentrin/SMT3 specific peptidase 2	12686334	11.77	10.49	2.44	6e-06	0.146046	0.0001
PALM	paralemmin	12882286	9.55	8.27	2.42	6e-06	0.146046	0.000101
LOC100140270		12726358	7.32	6.05	2.41	6e-06	0.146046	0.000102
FBXW12	F-box and WD repeat domain containing 12	12890898	11.07	9.84	2.35	6e-06	0.146046	0.000109
LOC615824	uncharacterized LOC615824; olfactory receptor 8J3-like	12729963	8.26	7.03	2.34	6e-06	0.146046	0.000105
MIR2324	microRNA mir-2324	12755454	6.58	5.37	2.31	6e-06	0.146046	0.0001
R3HCC1L	R3H domain and coiled-coil containing 1-like	12820985	8.76	7.56	2.3	6e-06	0.146046	0.000105
OR10K1	olfactory receptor, family 10, subfamily K, member 1	12844848	7.2	6	2.3	6e-06	0.146046	0.000108
CCDC30	coiled-coil domain containing 30; coiled-coil domain-containing protein 30-like	12842383	8.35	7.18	2.25	6e-06	0.146046	9.9e-05
RNF220	ring finger protein 220	12847532	13.37	12.21	2.23	6e-06	0.146046	0.000105
LOC100139804	cell division control protein 42 homolog	12710943	8.56	7.41	2.22	6e-06	0.146046	0.000103
GLTSCR1	glioma tumor suppressor candidate region gene 1	12752692	8.64	7.52	2.18	6e-06	0.146046	0.000105
IFT43	intraflagellar transport 43 homolog (Chlamydomonas)	12689149	8.28	7.17	2.16	6e-06	0.146046	0.000105
DMTF1	cyclin D binding myb-like transcription factor 1	12855480	11.1	10	2.14	6e-06	0.146046	0.000101
LNX2	ligand of numb-protein X 2	12709937	8.9	7.81	2.13	6e-06	0.146046	0.000106
ADPRHL2	ADP-ribosylhydrolase like 2	12845239	7.57	6.48	2.13	6e-06	0.146046	0.000101
LOC785762	dihydrodiol dehydrogenase 3	12717518	7.72	6.65	2.11	6e-06	0.146046	0.000105
SNTG1	syntrophin, gamma 1	12722534	7.26	6.18	2.11	6e-06	0.146046	0.000102
YLPM1	YLP motif containing 1	12691500	11.47	10.41	2.08	6e-06	0.146046	0.000108
SLC4A5	solute carrier family 4, sodium bicarbonate cotransporter, member 4	12698070	6.97	5.93	2.05	6e-06	0.146046	0.000108
PCDH12	protocadherin 12	12887339	6.59	7.81	-2.34	6e-06	0.146046	0.000108
NPC2	Niemann-Pick disease, type C2	12693390	13.29	14.73	-2.72	6e-06	0.146046	0.000108
SHCBP1	SHC SH2-domain binding protein 1	12757957	7.23	8.74	-2.83	6e-06	0.146046	0.000102
MINOS1	mitochondrial inner membrane organizing system 1	12779915	13.82	15.33	-2.83	6e-06	0.146046	0.000106
IDH3B	isocitrate dehydrogenase 3 (NAD+) beta	12716858	10.15	12.17	-4.06	6e-06	0.146046	0.000106
DHCR24	24-dehydrocholesterol reductase	12839924	10.28	12.64	-5.16	6e-06	0.146046	0.000102
TALDO1	transaldolase 1	12833635	13.84	16.51	-6.4	6e-06	0.146046	0.000106
SEPW1	selenoprotein W, 1	12752300	12.97	15.99	-8.16	6e-06	0.146046	0.000106
ATF5	activating transcription factor 5	12751837	9.66	13	-10.14	6e-06	0.146046	0.000103
CIDEA	cell death-inducing DFFA-like effector a	12810056	9.59	13.19	-12.15	6e-06	0.146046	0.0001
HOXA7	homeobox A7	12851950	10.61	8.62	3.96	7e-06	0.170387	0.000111
MAML2	mastermind-like 2 (Drosophila)	12728360	11.25	9.45	3.49	7e-06	0.170387	0.000112
		12678244	12.45	10.69	3.4	7e-06	0.170387	0.000112
LOC614789	60S ribosomal protein L23a-like	12841195	8.57	6.86	3.28	7e-06	0.170387	0.000115
		12912993	8.56	6.91	3.14	7e-06	0.170387	0.000109
ABL1	c-abl oncogene 1, non-receptor tyrosine kinase	12702351	13.65	12.05	3.02	7e-06	0.170387	0.000116
		12784852	7.52	6	2.86	7e-06	0.170387	0.000109
SFSWAP	splicing factor, suppressor of white-apricot homolog (Drosophila)	12746380	11.21	9.72	2.82	7e-06	0.170387	0.000109
NUP214	nucleoporin 214kDa	12703174	10.64	9.21	2.71	7e-06	0.170387	0.000109
		12914091	8.91	7.49	2.68	7e-06	0.170387	0.000115
LOC790332	butyrophilin, subfamily 1, member A1-like	12807241	7.02	5.72	2.46	7e-06	0.170387	0.000117
TMEM234	transmembrane protein 234	12773820	8.76	7.49	2.41	7e-06	0.170387	0.000112
		12913105	7.77	6.5	2.41	7e-06	0.170387	0.000111
ABCB10	ATP-binding cassette, sub-family B (MDR/TAP), member 10	12829024	8.87	7.61	2.4	7e-06	0.170387	0.000115
OR56A1	olfactory receptor, family 56, subfamily A, member 1	12727667	7.83	6.59	2.36	7e-06	0.170387	0.000112
LOC100335456	small nuclear ribonucleoprotein polypeptide E-like	12902572	6.31	5.12	2.28	7e-06	0.170387	0.000114
ZNF143	zinc finger protein 143	12730673	10.02	8.85	2.26	7e-06	0.170387	0.000115
STXBP4	syntaxin binding protein 4	12764723	9.97	8.81	2.25	7e-06	0.170387	0.00011
LOC783313	olfactory receptor, family 7, subfamily A, member 17-like	12818573	6.14	4.96	2.25	7e-06	0.170387	0.000117
NFAM1	NFAT activating protein with ITAM motif 1	12865562	7.65	6.49	2.25	7e-06	0.170387	0.000114
HS3ST2	heparan sulfate (glucosamine) 3-O-sulfotransferase 2	12813407	6.43	5.28	2.22	7e-06	0.170387	0.000116
		12913579	9.25	8.1	2.22	7e-06	0.170387	0.000109
NUP133	nucleoporin 133kDa	12828262	9.91	8.77	2.2	7e-06	0.170387	0.000111
GHDC	GH3 domain containing	12770445	8.66	7.56	2.14	7e-06	0.170387	0.000113
LOC788731	olfactory receptor, family 51, subfamily G, member 2-like	12734013	5.72	4.64	2.12	7e-06	0.170387	0.000109
EFHA2	EF-hand domain family, member A2	12825390	10.71	9.63	2.11	7e-06	0.170387	0.000113
MAGEB16	melanoma antigen family B, 16	12905343	7.37	6.3	2.09	7e-06	0.170387	0.000114
IGSF3	immunoglobulin superfamily, member 3	12839552	7.69	6.64	2.07	7e-06	0.170387	0.000113
TRIM50	tripartite motif containing 50	12814041	7.43	6.39	2.06	7e-06	0.170387	0.000112
CCL21	chemokine (C-C motif) ligand 21	12893390	7.59	6.55	2.06	7e-06	0.170387	0.000116
		12911665	8	6.96	2.06	7e-06	0.170387	0.000109
LRRC48	leucine rich repeat containing 48	12771233	6.78	5.74	2.05	7e-06	0.170387	0.000113
LOC615451	keratin 81-like	12868441	7.67	6.64	2.04	7e-06	0.170387	0.000114
CEACAM19	carcinoembryonic antigen-related cell adhesion molecule 19	12751106	6.31	5.29	2.03	7e-06	0.170387	0.000115
SPEM1	spermatid maturation 1	12762770	6.78	5.76	2.03	7e-06	0.170387	0.000115
C20ORF123		12718901	6.9	5.88	2.02	7e-06	0.170387	0.000115
MMADHC	methylmalonic aciduria (cobalamin deficiency) cblD type, with homocystinuria	12776928	12.77	13.87	-2.13	7e-06	0.170387	0.000116
OR8U1	olfactory receptor 1044-like	12726426	6.95	8.55	-3.04	7e-06	0.170387	0.000115
PECR		12784427	9.74	11.38	-3.11	7e-06	0.170387	0.000109
GCSH	glycine cleavage system protein H (aminomethyl carrier)	12755968	11.65	13.44	-3.48	7e-06	0.170387	0.000113
BT.7193		12859272	12.38	14.32	-3.84	7e-06	0.170387	0.000112
CHCHD2	coiled-coil-helix-coiled-coil-helix domain containing 2	12818169	12	14.02	-4.07	7e-06	0.170387	0.000109
COX6C	cytochrome c oxidase subunit VIc	12899030	11.84	14.04	-4.62	7e-06	0.170387	0.000116
CHCHD10	coiled-coil-helix-coiled-coil-helix domain containing 10	12748119	10.21	12.52	-4.98	7e-06	0.170387	0.000116
HSD17B12	hydroxysteroid (17-beta) dehydrogenase 12	12730451	14.02	17.07	-8.27	7e-06	0.170387	0.000112
MPV17L	MPV17 mitochondrial membrane protein-like	12814112	7.73	10.99	-9.59	7e-06	0.170387	0.000116
ATP5G1	ATP synthase, H+ transporting, mitochondrial Fo complex, subunit C1 (subunit 9)	12767689	9.05	12.39	-10.11	7e-06	0.170387	0.000111
LOC100335867	uncharacterized LOC100335867	12717875	9.49	7.75	3.34	8e-06	0.194728	0.000127
KIAA0355	KIAA0355 ortholog	12754004	12.69	11.24	2.73	8e-06	0.194728	0.000121
ESYT2	extended synaptotagmin-like protein 2	12853939	13.7	12.25	2.73	8e-06	0.194728	0.000127
HTR3B	5-hydroxytryptamine (serotonin) receptor 3B	12729727	7.96	6.54	2.67	8e-06	0.194728	0.000118
RELL1	RELT-like 1	12875984	10.36	8.97	2.62	8e-06	0.194728	0.000125
ELAC1	elaC homolog 1 (E. coli)	12808166	10.22	8.84	2.59	8e-06	0.194728	0.000125
LOC786119	olfactory receptor, family 7, subfamily A, member 17-like	12888285	7.44	6.09	2.55	8e-06	0.194728	0.000124
		12911445	7.56	6.23	2.51	8e-06	0.194728	0.000119
MFSD6	major facilitator superfamily domain containing 6	12782974	9.64	8.34	2.47	8e-06	0.194728	0.000126
SOCS2	suppressor of cytokine signaling 2	12857394	9.05	7.76	2.45	8e-06	0.194728	0.000122
WWTR1	WW domain containing transcription regulator 1	12682365	13.83	12.55	2.43	8e-06	0.194728	0.000121
SYNC	syncoilin, intermediate filament protein	12779533	8.85	7.57	2.42	8e-06	0.194728	0.000125
LOC784069	heat shock factor protein 5-like	12773423	8.46	7.23	2.34	8e-06	0.194728	0.000125
C1H3orf70	chromosome 1 open reading frame, human C3orf70	12682437	9.05	7.91	2.19	8e-06	0.194728	0.000126
		12915365	7.69	6.58	2.17	8e-06	0.194728	0.000124
APEG3	antisense transcript gene of PEG3	12748829	8.45	7.34	2.16	8e-06	0.194728	0.000125
SLC10A6		12875540	7.05	5.94	2.16	8e-06	0.194728	0.00012
LOC100849106	melanoma-associated antigen B10-like	12908622	8.08	7.01	2.11	8e-06	0.194728	0.000126
LOC100337250	uncharacterized LOC100337250	12683138	6.44	5.38	2.09	8e-06	0.194728	0.000124
NOXRED1	NADP-dependent oxidoreductase domain containing 1	12694943	7.4	6.37	2.05	8e-06	0.194728	0.000119
LOC786914	RIKEN cDNA 1700001K19-like	12794011	8.24	7.22	2.03	8e-06	0.194728	0.000126
C11H2orf50	chromosome 11 open reading frame, human C2orf50; chromosome 2 open reading frame 50	12705249	6.92	5.91	2.01	8e-06	0.194728	0.000126
TNFRSF6B	tumor necrosis factor receptor superfamily, member 6b, decoy	12721397	6.34	5.33	2.01	8e-06	0.194728	0.000119
PRSS48		12745235	6.06	7.37	-2.48	8e-06	0.194728	0.000127
CCNG1	cyclin G1	12876955	12.64	14.42	-3.44	8e-06	0.194728	0.000125
NDUFA6	NADH dehydrogenase (ubiquinone) 1 alpha subcomplex, 6, 14kDa	12864290	13.18	15.15	-3.93	8e-06	0.194728	0.000124
COX6A1	cytochrome c oxidase subunit VIa polypeptide 1	12742000	12.01	14.42	-5.32	8e-06	0.194728	0.000118
VWF	von Willebrand factor	12856735	12.66	10.29	5.18	9e-06	0.219069	0.000134
STMN1	stathmin 1	12779317	12.01	10.29	3.31	9e-06	0.219069	0.000131
ATP8B2	ATPase, class I, type 8B, member 2	12848186	10.88	9.17	3.28	9e-06	0.219069	0.000134
NRF1	nuclear respiratory factor 1	12849745	10.08	8.39	3.23	9e-06	0.219069	0.000131
UPF3B	UPF3 regulator of nonsense transcripts homolog B (yeast)	12910278	9.46	8.16	2.46	9e-06	0.219069	0.000129
TCOF1	Treacher Collins-Franceschetti syndrome 1	12878970	9.06	7.76	2.45	9e-06	0.219069	0.000135
CCDC153	coiled-coil domain containing 153	12731516	8.16	6.9	2.4	9e-06	0.219069	0.000131
SLC22A5	solute carrier family 22 (organic cation/carnitine transporter), member 5	12887525	7.92	6.66	2.4	9e-06	0.219069	0.000131
RHOJ	ras homolog gene family, member J	12691467	13.08	11.85	2.35	9e-06	0.219069	0.000129
FGF8	fibroblast growth factor 8 (androgen-induced)	12821538	7.2	6.01	2.28	9e-06	0.219069	0.000132
LOC506388	intestine-specific homeobox-like	12858096	7.68	6.51	2.24	9e-06	0.219069	0.000134
SBK2	SH3-binding domain kinase family, member 2	12753719	8.2	7.04	2.23	9e-06	0.219069	0.000129
		12915361	7.22	6.09	2.18	9e-06	0.219069	0.000135
MIR103-2	microRNA mir-103-2	12717764	8.73	7.62	2.16	9e-06	0.219069	0.000129
ZBTB45	zinc finger and BTB domain containing 45	12756425	6.8	5.72	2.12	9e-06	0.219069	0.000134
FGB	fibrinogen beta chain	12746203	6.65	5.59	2.1	9e-06	0.219069	0.000135
CHST4	carbohydrate (N-acetylglucosamine 6-O) sulfotransferase 4	12758822	7.45	6.38	2.1	9e-06	0.219069	0.000129
RPL21	ribosomal protein L21	12711233	7.9	6.86	2.05	9e-06	0.219069	0.000133
HPN	hepsin	12750442	7.78	6.77	2.02	9e-06	0.219069	0.000136
SIRT2	sirtuin 2	12756129	11.17	12.46	-2.45	9e-06	0.219069	0.000131
LOC100299281	quinone oxidoreductase-like protein 2-like	12738082	12	14.65	-6.29	9e-06	0.219069	0.000135
		12914105	10.6	8.7	3.73	1e-05	0.24341	0.000142
		12912293	7.96	6.35	3.06	1e-05	0.24341	0.000139
PLBD1	phospholipase B domain containing 1	12857324	11.17	9.57	3.03	1e-05	0.24341	0.000139
SCAF1	SR-related CTD-associated factor 1	12754595	8.44	7.08	2.56	1e-05	0.24341	0.000145
		12730689	9.28	7.96	2.51	1e-05	0.24341	0.000138
LDOC1L	leucine zipper, down-regulated in cancer 1-like	12869350	9.39	8.06	2.51	1e-05	0.24341	0.000142
FAF2	Fas associated factor family member 2	12882076	11.71	10.41	2.46	1e-05	0.24341	0.000139
CAB39	calcium binding protein 39	12776233	14.83	13.6	2.34	1e-05	0.24341	0.000144
ZBTB49	zinc finger and BTB domain containing 49	12873718	9.01	7.79	2.34	1e-05	0.24341	0.000138
		12911359	8.45	7.24	2.31	1e-05	0.24341	0.000138
MOGAT2	monoacylglycerol O-acyltransferase 2	12731072	6.54	5.35	2.27	1e-05	0.24341	0.000142
WWOX	WW domain containing oxidoreductase	12754247	9.26	8.13	2.19	1e-05	0.24341	0.000142
2015-03-09	membrane-associated RING-CH protein IX-like	12868156	7.86	6.8	2.09	1e-05	0.24341	0.000141
		12876596	7.32	6.25	2.09	1e-05	0.24341	0.000142
RICTOR	RPTOR independent companion of MTOR, complex 2	12785918	11.67	10.62	2.07	1e-05	0.24341	0.000142
LOC782502	uncharacterized LOC782502	12788515	10.17	9.15	2.04	1e-05	0.24341	0.000139
BCR	breakpoint cluster region	12748447	8.37	7.35	2.03	1e-05	0.24341	0.000138
BLOC1S2	biogenesis of lysosomal organelles complex-1, subunit 2	12822387	9.84	11.25	-2.66	1e-05	0.24341	0.000144
USMG5	up-regulated during skeletal muscle growth 5 homolog (mouse)	12738054	11.23	13.73	-5.66	1e-05	0.24341	0.000139
KLF7	Kruppel-like factor 7 (ubiquitous)	12783426	13.76	12.05	3.27	1.1e-05	0.267751	0.000145
BACH2	BTB and CNC homology 1, basic leucine zipper transcription factor 2	12898447	8.21	6.73	2.79	1.1e-05	0.267751	0.000151
ME2	malic enzyme 2, NAD(+)-dependent, mitochondrial	12807737	12.26	11.05	2.31	1.1e-05	0.267751	0.000153
MIR584-7	microRNA mir-584-7	12829236	9.98	8.81	2.24	1.1e-05	0.267751	0.000145
MIR500	microRNA mir-500	12902548	8.21	7.05	2.23	1.1e-05	0.267751	0.000147
		12915321	7.64	6.48	2.23	1.1e-05	0.267751	0.000145
MIR218-2	microRNA mir-218-2	12788577	6.69	5.59	2.15	1.1e-05	0.267751	0.000145
FANCF	Fanconi anemia, complementation group F	12831629	6.48	5.38	2.15	1.1e-05	0.267751	0.000146
RPRD2	regulation of nuclear pre-mRNA domain containing 2	12847362	12.17	11.07	2.14	1.1e-05	0.267751	0.000153
IL22	interleukin 22	12858484	7.73	6.64	2.14	1.1e-05	0.267751	0.00015
PLK1S1	polo-like kinase 1 substrate 1	12714994	8.61	7.54	2.11	1.1e-05	0.267751	0.000145
PYCR2	pyrroline-5-carboxylate reductase family, member 2	12738794	8.55	7.47	2.11	1.1e-05	0.267751	0.000145
C2H2orf72	chromosome 2 open reading frame, human C2orf72	12779724	12.42	11.34	2.11	1.1e-05	0.267751	0.000145
VSIG8	V-set and immunoglobulin domain containing 8	12838847	7.64	6.57	2.11	1.1e-05	0.267751	0.000146
BT.61239		12751825	6.8	5.75	2.07	1.1e-05	0.267751	0.000145
AGBL3	ATP/GTP binding protein-like 3	12850723	7.23	6.18	2.06	1.1e-05	0.267751	0.000145
RAPGEF3	Rap guanine nucleotide exchange factor (GEF) 3	12861208	9.58	8.54	2.05	1.1e-05	0.267751	0.000149
		12911357	8.12	7.09	2.04	1.1e-05	0.267751	0.000145
MIS18A	MIS18 kinetochore protein homolog A (S. pombe)	12679724	7.4	6.4	2.01	1.1e-05	0.267751	0.000151
MAP4K4		12699498	11.9	10.89	2.01	1.1e-05	0.267751	0.000147
SRD5A1	steroid-5-alpha-reductase, alpha polypeptide 1 (3-oxo-5 alpha-steroid delta 4-dehydrogenase alpha 1)	12788328	7.1	8.26	-2.24	1.1e-05	0.267751	0.000148
KRCC1	lysine-rich coiled-coil 1	12699294	10.67	12.17	-2.83	1.1e-05	0.267751	0.000148
UBE2V1	ubiquitin-conjugating enzyme E2 variant 1	12721029	11.62	13.55	-3.82	1.1e-05	0.267751	0.000151
NQO1	NAD(P)H dehydrogenase, quinone 1	12757637	10.19	12.53	-5.08	1.1e-05	0.267751	0.000149
HOXB7	homeobox B7	12760874	9.24	7.58	3.16	1.2e-05	0.292092	0.000155
		12911619	9.5	7.9	3.04	1.2e-05	0.292092	0.000157
PLAGL1	pleiomorphic adenoma gene-like 1	12901148	12.94	11.35	2.99	1.2e-05	0.292092	0.00016
OR10T2	olfactory receptor, family 10, subfamily T, member 2	12838479	7.46	6.01	2.72	1.2e-05	0.292092	0.000159
LSM11		12882277	7.13	5.74	2.61	1.2e-05	0.292092	0.000155
MIR19B	microRNA mir-19b	12708752	8.04	6.66	2.6	1.2e-05	0.292092	0.000159
ZFP3	zinc finger protein 3 homolog (mouse)	12772102	8.59	7.24	2.54	1.2e-05	0.292092	0.000159
PTPRS	protein tyrosine phosphatase, receptor type, S	12880912	11.76	10.42	2.53	1.2e-05	0.292092	0.000157
		12814938	7.03	5.7	2.51	1.2e-05	0.292092	0.000158
ZDHHC8		12743244	7.8	6.48	2.5	1.2e-05	0.292092	0.000155
CMIP	c-Maf inducing protein	12754460	11.07	9.78	2.46	1.2e-05	0.292092	0.000156
ZNF532	zinc finger protein 532	12808184	10.74	9.44	2.46	1.2e-05	0.292092	0.000157
TRAF3IP2	TRAF3 interacting protein 2	12898948	10.96	9.66	2.45	1.2e-05	0.292092	0.000157
RPH3AL	rabphilin 3A-like (without C2 domains)	12765586	8.72	7.44	2.43	1.2e-05	0.292092	0.000159
HS3ST3A1	heparan sulfate (glucosamine) 3-O-sulfotransferase 3A1	12770990	7.82	6.55	2.42	1.2e-05	0.292092	0.000156
MIR2383	microRNA mir-2383	12811186	9.59	8.32	2.42	1.2e-05	0.292092	0.000158
C28H10orf10	chromosome 28 open reading frame, human C10orf10	12827009	8.66	7.38	2.41	1.2e-05	0.292092	0.000154
		12788880	8.67	7.47	2.3	1.2e-05	0.292092	0.000159
TMCC3	transmembrane and coiled-coil domain family 3	12865085	9.67	8.47	2.29	1.2e-05	0.292092	0.000157
RNF149	ring finger protein 149	12704384	10.94	9.75	2.28	1.2e-05	0.292092	0.000161
NUMB	numb homolog (Drosophila)	12694599	12.52	11.39	2.2	1.2e-05	0.292092	0.000156
POM121	POM121 membrane glycoprotein	12817033	9.32	8.18	2.2	1.2e-05	0.292092	0.000156
CTBS	chitobiase, di-N-acetyl-	12839139	7.29	6.16	2.18	1.2e-05	0.292092	0.000157
UPK2	uroplakin 2	12726744	8.17	7.07	2.15	1.2e-05	0.292092	0.000159
L3MBTL3	l(3)mbt-like 3 (Drosophila)	12897554	9.94	8.84	2.15	1.2e-05	0.292092	0.000158
		12912289	8.74	7.69	2.07	1.2e-05	0.292092	0.000159
KIAA0319L	KIAA0319-like ortholog	12841721	9.53	8.5	2.04	1.2e-05	0.292092	0.000156
		12912917	8.51	7.49	2.02	1.2e-05	0.292092	0.000155
MYH8	myosin, heavy chain 8, skeletal muscle, perinatal	12767130	7.47	6.47	2.01	1.2e-05	0.292092	0.00016
ATP5J2	ATP synthase, H+ transporting, mitochondrial Fo complex, subunit F2	12811920	14.3	16.1	-3.49	1.2e-05	0.292092	0.000154
APCDD1	adenomatosis polyposis coli down-regulated 1	12807757	11.08	8.99	4.28	1.3e-05	0.316433	0.000165
TRIM25	tripartite motif containing 25	12769470	11.88	10.17	3.27	1.3e-05	0.316433	0.000167
TMEM185A	transmembrane protein 185A	12905536	11.43	9.99	2.72	1.3e-05	0.316433	0.000165
		12695609	7.12	5.73	2.63	1.3e-05	0.316433	0.000161
CLRN1	clarin 1	12681827	7.08	5.76	2.49	1.3e-05	0.316433	0.000164
FAM65A	family with sequence similarity 65, member A	12749152	9.68	8.4	2.44	1.3e-05	0.316433	0.000163
DHRS9	dehydrogenase/reductase (SDR family) member 9	12780359	7.42	6.17	2.38	1.3e-05	0.316433	0.000161
HS1BP3	HCLS1 binding protein 3	12700959	9.1	7.89	2.31	1.3e-05	0.316433	0.000166
LOC790274	olfactory receptor, family 8, subfamily K, member 5-like	12730469	5.29	4.14	2.21	1.3e-05	0.316433	0.000161
PRRC2B	proline-rich coiled-coil 2B	12699013	11.34	10.2	2.2	1.3e-05	0.316433	0.000163
KIAA1671	KIAA1671 ortholog	12743565	7.86	6.72	2.2	1.3e-05	0.316433	0.000165
MCM8	minichromosome maintenance complex component 8	12714413	7.63	6.55	2.12	1.3e-05	0.316433	0.000164
CMC1	COX assembly mitochondrial protein homolog (S. cerevisiae)	12797274	7.78	6.75	2.04	1.3e-05	0.316433	0.000165
CCDC12	coiled-coil domain containing 12	12797145	8.08	7.06	2.03	1.3e-05	0.316433	0.000168
ZNF445	zinc finger protein 445	12800098	9.44	8.43	2.02	1.3e-05	0.316433	0.000165
SLC25A11	solute carrier family 25 (mitochondrial carrier; oxoglutarate carrier), member 11	12761166	10.41	11.9	-2.81	1.3e-05	0.316433	0.000161
NDUFS1	NADH dehydrogenase (ubiquinone) Fe-S protein 1, 75kDa (NADH-coenzyme Q reductase)	12780464	11.36	12.87	-2.85	1.3e-05	0.316433	0.000167
		12803892	12.97	14.72	-3.36	1.3e-05	0.316433	0.000168
OXCT1	3-oxoacid CoA transferase 1	12786160	15.74	18.04	-4.95	1.3e-05	0.316433	0.000167
CREG1	cellular repressor of E1A-stimulated genes 1	12839535	11.3	13.65	-5.08	1.3e-05	0.316433	0.000168
		12915401	13.95	10.64	9.93	1.4e-05	0.340774	0.000173
BMP4	bone morphogenetic protein 4	12693777	9.32	7.1	4.66	1.4e-05	0.340774	0.000176
GYG2	glycogenin 2	12907457	12.11	10.05	4.18	1.4e-05	0.340774	0.000169
SYTL4	synaptotagmin-like 4	12908428	10.47	9.32	2.22	1.4e-05	0.340774	0.000175
ZFYVE26	zinc finger, FYVE domain containing 26	12694736	8.94	7.85	2.13	1.4e-05	0.340774	0.000174
GDF9	growth differentiation factor 9	12883336	8.15	7.1	2.07	1.4e-05	0.340774	0.000174
RPL35	ribosomal protein L35	12705845	8.54	7.49	2.06	1.4e-05	0.340774	0.000173
ZBTB39	zinc finger and BTB domain containing 39	12858861	8.61	7.58	2.04	1.4e-05	0.340774	0.000175
LOC100296812	uncharacterized LOC100296812	12741713	6.57	5.55	2.03	1.4e-05	0.340774	0.000173
DEGS1	degenerative spermatocyte homolog 1, lipid desaturase (Drosophila)	12738972	14.31	16.38	-4.21	1.4e-05	0.340774	0.00017
HMGCS1	HMGCS1 protein-like	12785196	9.3	12.45	-8.83	1.4e-05	0.340774	0.000174
CLDN10	claudin 10	12709231	8.44	14.73	-78.22	1.4e-05	0.340774	0.000176
MUSTN1	musculoskeletal, embryonic nuclear protein 1	12796992	15.41	11.5	14.99	1.5e-05	0.365115	0.000183
ANGPTL4	angiopoietin-like 4	12878460	12.87	9.99	7.39	1.5e-05	0.365115	0.000182
SCUBE2		12728764	12.91	10.65	4.79	1.5e-05	0.365115	0.000183
ATP8B1	ATPase, aminophospholipid transporter, class I, type 8B, member 1	12810552	10.45	9.05	2.63	1.5e-05	0.365115	0.000179
KDM3A	lysine (K)-specific demethylase 3A	12707105	11.48	10.26	2.34	1.5e-05	0.365115	0.000177
STAG3	stromal antigen 3	12816761	6.48	5.26	2.32	1.5e-05	0.365115	0.000185
CHD7	chromodomain helicase DNA binding protein 7	12723011	9.29	8.13	2.24	1.5e-05	0.365115	0.000185
SWT1	SWT1 RNA endoribonuclease homolog (S. cerevisiae)	12735137	10.61	9.46	2.22	1.5e-05	0.365115	0.000184
GPR3	G protein-coupled receptor 3	12783869	7.8	6.65	2.22	1.5e-05	0.365115	0.000179
ARHGAP17	Rho GTPase activating protein 17	12815354	13.63	12.49	2.2	1.5e-05	0.365115	0.000177
GJC1	gap junction protein, gamma 1, 45kDa	12769517	10.84	9.81	2.04	1.5e-05	0.365115	0.000183
LNPEP	leucyl/cystinyl aminopeptidase	12879566	12.24	13.56	-2.5	1.5e-05	0.365115	0.000183
BRP44L	brain protein 44-like	12901466	15.93	17.72	-3.46	1.5e-05	0.365115	0.000181
		12721164	12.6	10.84	3.39	1.6e-05	0.389456	0.00019
PTPRK	protein tyrosine phosphatase, receptor type, K	12899272	9.78	8.16	3.07	1.6e-05	0.389456	0.000187
LOC100335747	uncharacterized LOC100335747	12888885	11.8	10.2	3.03	1.6e-05	0.389456	0.00019
SVIP	small VCP/p97-interacting protein	12829208	9.16	7.59	2.96	1.6e-05	0.389456	0.000186
SRRM2	serine/arginine repetitive matrix 2	12818042	15.12	13.86	2.39	1.6e-05	0.389456	0.000191
		12911969	10.2	9	2.29	1.6e-05	0.389456	0.000187
TMEM239	transmembrane protein 239	12717873	9.07	7.9	2.24	1.6e-05	0.389456	0.000192
DNAJC9	DnaJ (Hsp40) homolog, subfamily C, member 9	12827978	8.63	7.51	2.17	1.6e-05	0.389456	0.000189
ARHGEF11	Rho guanine nucleotide exchange factor (GEF) 11	12837680	9.93	8.81	2.17	1.6e-05	0.389456	0.00019
		12914669	14.72	13.61	2.16	1.6e-05	0.389456	0.000192
LOC614886	olfactory receptor, family 1, subfamily F, member 1-like	12813942	8.31	7.25	2.08	1.6e-05	0.389456	0.000187
C22H3orf18	chromosome 22 open reading frame, human C3orf18	12797030	7.89	6.86	2.04	1.6e-05	0.389456	0.00019
SURF2	surfeit 2	12700950	6.82	8.11	-2.43	1.6e-05	0.389456	0.000187
SUCLG1	succinate-CoA ligase, alpha subunit	12699591	11.5	13.09	-3	1.6e-05	0.389456	0.000189
		12913283	8.79	7	3.48	1.7e-05	0.413797	0.000193
C26H10orf88	chromosome 26 open reading frame, human C10orf88	12823214	8.16	6.46	3.25	1.7e-05	0.413797	0.000197
SCG3	secretogranin III	12695501	8.7	7.26	2.73	1.7e-05	0.413797	0.000197
		12821100	10.26	9.03	2.34	1.7e-05	0.413797	0.000197
LOC100299556	olfactory receptor-like protein OLF3-like	12848564	7.71	6.48	2.34	1.7e-05	0.413797	0.000196
CYFIP2	cytoplasmic FMR1 interacting protein 2	12879363	6.81	5.59	2.33	1.7e-05	0.413797	0.000198
ZNF605	zinc finger protein 605	12748294	9.77	8.56	2.31	1.7e-05	0.413797	0.000197
		12812204	9.82	8.61	2.31	1.7e-05	0.413797	0.000199
		12873011	11.82	10.63	2.29	1.7e-05	0.413797	0.000197
DEFB118	defensin, beta 118	12713436	7.37	6.28	2.12	1.7e-05	0.413797	0.000198
GPR124		12824487	10.93	9.86	2.1	1.7e-05	0.413797	0.000197
CAMK4	calcium/calmodulin-dependent protein kinase IV	12693336	7.18	6.12	2.09	1.7e-05	0.413797	0.000197
AMH	anti-Mullerian hormone	12876741	7.78	6.73	2.07	1.7e-05	0.413797	0.000195
LMCD1	LIM and cysteine-rich domains 1	12800112	9.48	8.45	2.03	1.7e-05	0.413797	0.000198
LOC615150	olfactory receptor, family 10, subfamily H, member 4-like	12887744	6.13	5.12	2.02	1.7e-05	0.413797	0.000197
TEKT3	tektin 3	12771060	6.36	5.35	2.01	1.7e-05	0.413797	0.000193
LARP6	La ribonucleoprotein domain family, member 6	12697831	9.52	7.61	3.75	1.8e-05	0.438138	0.000205
		12748861	8.26	6.85	2.65	1.8e-05	0.438138	0.0002
KCNA10	potassium voltage-gated channel, shaker-related subfamily, member 10	12840524	6.44	5.22	2.32	1.8e-05	0.438138	0.000206
ACRC	acidic repeat containing	12908922	9.13	7.91	2.32	1.8e-05	0.438138	0.000206
CYB5R3	cytochrome b5 reductase 3	12866155	17.54	16.34	2.3	1.8e-05	0.438138	0.000204
HIVEP1	human immunodeficiency virus type I enhancer binding protein 1	12806021	9.64	8.5	2.2	1.8e-05	0.438138	0.000203
		12693217	7.93	6.81	2.18	1.8e-05	0.438138	0.000206
EIF4ENIF1	eukaryotic translation initiation factor 4E nuclear import factor 1	12746555	9.69	8.59	2.14	1.8e-05	0.438138	0.000205
NOL3	nucleolar protein 3 (apoptosis repressor with CARD domain)	12751848	7.6	6.51	2.12	1.8e-05	0.438138	0.000206
MFSD6L	major facilitator superfamily domain containing 6-like	12772708	7.42	6.4	2.01	1.8e-05	0.438138	0.000206
YWHAH	tyrosine 3-monooxygenase/tryptophan 5-monooxygenase activation protein, eta polypeptide	12741974	12.58	13.83	-2.37	1.8e-05	0.438138	0.000205
LOC781064	NADH dehydrogenase [ubiquinone] 1 alpha subcomplex subunit 12-like	12848026	10.52	11.88	-2.57	1.8e-05	0.438138	0.000202
MDH1	malate dehydrogenase 1, NAD (soluble)	12701552	11.86	14.43	-5.92	1.8e-05	0.438138	0.000206
TIMP3	TIMP metallopeptidase inhibitor 3	12857108	17.62	16.2	2.69	1.9e-05	0.462479	0.000213
		12912961	9.8	8.52	2.43	1.9e-05	0.462479	0.000208
T	T, brachyury homolog (mouse)	12900637	7.06	5.9	2.22	1.9e-05	0.462479	0.000208
BT.66792		12862702	6.71	5.59	2.19	1.9e-05	0.462479	0.000211
MGC133764	melanoma antigen family B-like	12910789	6.48	5.35	2.18	1.9e-05	0.462479	0.000208
WNK3	WNK lysine deficient protein kinase 3	12906804	6.94	5.93	2.01	1.9e-05	0.462479	0.000214
NDUFC2	NADH dehydrogenase (ubiquinone) 1, subcomplex unknown, 2, 14.5kDa	12829584	10.23	11.4	-2.25	1.9e-05	0.462479	0.000208
FUNDC2	FUN14 domain containing 2	12907197	13.49	14.81	-2.49	1.9e-05	0.462479	0.000214
SC5DL	sterol-C5-desaturase (ERG3 delta-5-desaturase homolog, S. cerevisiae)-like	12728499	13.65	15.18	-2.88	1.9e-05	0.462479	0.000209
PGAM1	phosphoglycerate mutase 1 (brain)	12819066	12.88	14.56	-3.21	1.9e-05	0.462479	0.000213
FDFT1	farnesyl-diphosphate farnesyltransferase 1	12892713	9.93	12.17	-4.72	1.9e-05	0.462479	0.000211
CHRNA1	cholinergic receptor, nicotinic, alpha 1 (muscle)	12774809	10.35	6.97	10.38	2e-05	0.48682	0.000219
CAP2	CAP, adenylate cyclase-associated protein, 2 (yeast)	12805654	10.5	8.83	3.18	2e-05	0.48682	0.000218
ADCYAP1R1	adenylate cyclase activating polypeptide 1 (pituitary) receptor type I	12853192	9.19	7.94	2.37	2e-05	0.48682	0.000218
ATF7	activating transcription factor 7	12862155	12.17	10.98	2.27	2e-05	0.48682	0.00022
		12914687	8.58	7.41	2.26	2e-05	0.48682	0.000216
PKDREJ	polycystic kidney disease (polycystin) and REJ homolog (sperm receptor for egg jelly homolog, sea urchin)	12863741	6.26	5.13	2.2	2e-05	0.48682	0.000216
LOC508455	estradiol 17-beta-dehydrogenase 12-like	12750471	7.23	6.22	2.01	2e-05	0.48682	0.000217
PRKAR2A	protein kinase, cAMP-dependent, regulatory, type II, alpha	12794153	16.34	17.51	-2.25	2e-05	0.48682	0.000219
NDUFV1	NADH dehydrogenase (ubiquinone) flavoprotein 1, 51kDa	12829529	11.69	13.32	-3.1	2e-05	0.48682	0.000218
GPER	G protein-coupled estrogen receptor 1	12817401	9.76	12.41	-6.31	2e-05	0.48682	0.000218
EDA	ectodysplasin A	12910270	9.65	7.64	4.04	2.1e-05	0.511161	0.000229
LOC530285	F-box protein 27-like	12874708	7.74	6.25	2.8	2.1e-05	0.511161	0.000223
FOXJ3	forkhead box J3	12840651	14.58	13.1	2.79	2.1e-05	0.511161	0.000224
ZNF462	zinc finger protein 462	12890349	10.04	8.64	2.65	2.1e-05	0.511161	0.000228
PEG11AS	PEG11 antisense RNA	12791047	8.28	7.01	2.41	2.1e-05	0.511161	0.000223
SRP72	signal recognition particle 72kDa	12870694	13.33	12.21	2.17	2.1e-05	0.511161	0.000225
ZNF449	zinc finger protein 449	12903824	10.3	9.18	2.17	2.1e-05	0.511161	0.000226
LOC788633	olfactory receptor, family 52, subfamily Z, member 1 (gene/pseudogene)-like; olfactory receptor, family 51, subfamily E, member 2-like; olfactory receptor 52Z1-like	12730428	7.59	6.5	2.13	2.1e-05	0.511161	0.000228
IL36A	interleukin 36, alpha	12700766	6.68	5.64	2.06	2.1e-05	0.511161	0.000226
TXNIP	thioredoxin interacting protein	12837074	18.87	16.8	4.2	2.2e-05	0.535502	0.000235
LOC100139773	uncharacterized LOC100139773	12697969	8.6	6.61	3.97	2.2e-05	0.535502	0.000237
		12759762	9.06	7.44	3.09	2.2e-05	0.535502	0.000235
SLC6A9	solute carrier family 6 (neurotransmitter transporter, glycine), member 9	12719480	8.41	6.86	2.95	2.2e-05	0.535502	0.000232
TTC26	tetratricopeptide repeat domain 26	12849628	8.75	7.26	2.8	2.2e-05	0.535502	0.000237
ELP	early lactation protein precursor	12717828	10.44	9.01	2.68	2.2e-05	0.535502	0.000236
		12910919	7.72	6.5	2.32	2.2e-05	0.535502	0.000236
MUC20		12679004	8.89	7.77	2.18	2.2e-05	0.535502	0.000235
NPHP1	nephronophthisis 1 (juvenile)	12699071	9.17	8.05	2.18	2.2e-05	0.535502	0.000232
		12693208	9.17	8.13	2.06	2.2e-05	0.535502	0.000233
UHMK1	U2AF homology motif (UHM) kinase 1	12846788	11.5	13.03	-2.9	2.2e-05	0.535502	0.000232
PDHA1	pyruvate dehydrogenase (lipoamide) alpha 1	12907350	14.02	15.94	-3.78	2.2e-05	0.535502	0.000232
KRI1	KRI1 homolog (S. cerevisiae)	12884890	9.07	7.63	2.72	2.3e-05	0.559843	0.000241
RBM22	RNA binding motif protein 22	12885029	12.3	10.93	2.59	2.3e-05	0.559843	0.000243
GLTSCR1L	GLTSCR1-like	12803343	11.13	9.77	2.57	2.3e-05	0.559843	0.000241
PHF10	PHD finger protein 10	12899873	12.51	11.21	2.45	2.3e-05	0.559843	0.000241
		12912725	8.05	6.82	2.35	2.3e-05	0.559843	0.000244
CASZ1	castor zinc finger 1	12736871	8.59	7.4	2.28	2.3e-05	0.559843	0.000241
OR2H1	olfactory receptor, family 2, subfamily H, member 1	12806461	6.92	5.77	2.22	2.3e-05	0.559843	0.000241
LOC100849968	collagen alpha-1(XVI) chain-like; collagen, type XVI, alpha 1	12775528	8.76	7.64	2.16	2.3e-05	0.559843	0.000244
LOC787057	zinc finger protein 160-like	12754695	7.6	6.49	2.14	2.3e-05	0.559843	0.000238
C25H16orf89	chromosome 25 open reading frame, human C16orf89	12818483	7.54	6.46	2.11	2.3e-05	0.559843	0.000242
LOC100336931	uncharacterized LOC100336931	12749164	8.95	7.94	2.01	2.3e-05	0.559843	0.00024
LAMP2	lysosomal-associated membrane protein 2	12904714	13.91	15.01	-2.14	2.3e-05	0.559843	0.000241
ISCU	iron-sulfur cluster scaffold homolog (E. coli); iron-sulfur cluster scaffold homolog (E. coli)-like	12742671	14.13	15.45	-2.5	2.3e-05	0.559843	0.000242
LOC100336841	arginyl aminopeptidase (aminopeptidase B)-like	12842483	10.2	11.73	-2.87	2.3e-05	0.559843	0.000243
COX5B	cytochrome c oxidase subunit Vb	12704097	8.66	10.3	-3.11	2.3e-05	0.559843	0.000238
RNF150	ring finger protein 150	12744445	10.16	7.87	4.88	2.4e-05	0.584184	0.000249
PCSK5		12890814	10.47	8.7	3.42	2.4e-05	0.584184	0.00025
LOC616450	olfactory receptor, family 10, subfamily H, member 4-like	12887836	8.74	7.38	2.58	2.4e-05	0.584184	0.00025
OXR1	oxidation resistance 1	12726248	9.89	8.57	2.51	2.4e-05	0.584184	0.000249
EEA1		12866201	13.59	12.36	2.34	2.4e-05	0.584184	0.000244
TRPM6	transient receptor potential cation channel, subfamily M, member 6	12894284	8.21	7.06	2.21	2.4e-05	0.584184	0.000245
AP1S3	adaptor-related protein complex 1, sigma 3 subunit	12783871	8.33	7.3	2.04	2.4e-05	0.584184	0.000249
FRMPD1	FERM and PDZ domain containing 1	12891893	7.38	6.37	2.02	2.4e-05	0.584184	0.000244
ABCB8	ATP-binding cassette, sub-family B (MDR/TAP), member 8	12849983	8.13	9.41	-2.42	2.4e-05	0.584184	0.000248
GLRX5	glutaredoxin 5	12789412	9.45	10.95	-2.82	2.4e-05	0.584184	0.000249
NDUFAB1	NADH dehydrogenase (ubiquinone) 1, alpha/beta subcomplex, 1, 8kDa	12815307	11.01	12.63	-3.07	2.4e-05	0.584184	0.00025
NFKBIZ	nuclear factor of kappa light polypeptide gene enhancer in B-cells inhibitor, zeta	12678828	11.61	10.2	2.66	2.5e-05	0.608525	0.000251
IGDCC3	immunoglobulin superfamily, DCC subclass, member 3	12695770	7.78	6.38	2.62	2.5e-05	0.608525	0.000253
PRPSAP1	phosphoribosyl pyrophosphate synthetase-associated protein 1	12766339	11.28	10.17	2.16	2.5e-05	0.608525	0.000255
TNKS	tankyrase, TRF1-interacting ankyrin-related ADP-ribose polymerase	12824358	12.69	11.59	2.14	2.5e-05	0.608525	0.000256
FAM43A	family with sequence similarity 43, member A	12686282	8.73	7.65	2.12	2.5e-05	0.608525	0.000252
		12911355	11.29	10.26	2.05	2.5e-05	0.608525	0.000253
HAAO	3-hydroxyanthranilate 3,4-dioxygenase	12705176	8	9.02	-2.02	2.5e-05	0.608525	0.000254
AGL	amylo-alpha-1, 6-glucosidase, 4-alpha-glucanotransferase	12845010	9.28	10.31	-2.04	2.5e-05	0.608525	0.000251
CMC2	COX assembly mitochondrial protein 2 homolog (S. cerevisiae)	12759081	8.83	9.99	-2.24	2.5e-05	0.608525	0.000251
HSPA9	heat shock 70kDa protein 9 (mortalin)	12885558	15.77	17.29	-2.86	2.5e-05	0.608525	0.000254
TPI1	triosephosphate isomerase 1	12863986	14.22	16.48	-4.8	2.5e-05	0.608525	0.000255
ZFP106	zinc finger protein 106 homolog (mouse)	12697850	13.79	16.23	-5.41	2.5e-05	0.608525	0.000254
AMOTL2	angiomotin like 2	12681779	11.81	9.95	3.62	2.6e-05	0.632866	0.000259
RASGEF1B	RasGEF domain family, member 1B	12873681	10.49	8.65	3.57	2.6e-05	0.632866	0.000262
PLA2G16	phospholipase A2, group XVI	12833208	14.54	12.72	3.52	2.6e-05	0.632866	0.000259
LOC789197	pRAME family member 21-like	12741571	10.04	8.5	2.91	2.6e-05	0.632866	0.000259
PLEKHF1	pleckstrin homology domain containing, family F (with FYVE domain) member 1	12754440	9.52	8.19	2.52	2.6e-05	0.632866	0.00026
CCDC160	coiled-coil domain containing 160	12905967	8.72	7.42	2.46	2.6e-05	0.632866	0.000259
NCOA6	nuclear receptor coactivator 6	12718868	11.77	10.53	2.37	2.6e-05	0.632866	0.000256
ADAM15	ADAM metallopeptidase domain 15	12848091	10.84	9.62	2.32	2.6e-05	0.632866	0.000262
ZNF419	zinc finger protein 419	12750954	7.36	6.19	2.25	2.6e-05	0.632866	0.000257
AFF2	AF4/FMR2 family, member 2	12904382	7.52	6.35	2.24	2.6e-05	0.632866	0.000262
VSIG2	V-set and immunoglobulin domain containing 2	12835002	8.62	7.56	2.09	2.6e-05	0.632866	0.000258
		12911641	15.05	17.74	-6.42	2.6e-05	0.632866	0.00026
TNFAIP3	tumor necrosis factor, alpha-induced protein 3	12896970	9.9	8.65	2.38	2.7e-05	0.657207	0.000269
FAM160B1	family with sequence similarity 160, member B1	12819967	11.73	10.56	2.24	2.7e-05	0.657207	0.000264
C29H11orf9	chromosome 29 open reading frame, human C11orf9	12830164	7.87	6.86	2.02	2.7e-05	0.657207	0.000264
LPL	lipoprotein lipase	12889017	18.35	19.68	-2.52	2.7e-05	0.657207	0.000266
SLC2A4	solute carrier family 2 (facilitated glucose transporter), member 4	12761101	8.32	10.16	-3.56	2.7e-05	0.657207	0.000263
GAT	glycine-N-acyltransferase-like	12730718	8.2	10.44	-4.75	2.7e-05	0.657207	0.000265
TMEM182	transmembrane protein 182	12702977	7.65	10.53	-7.33	2.7e-05	0.657207	0.000264
MED13L	mediator complex subunit 13-like	12742836	14.11	12.56	2.93	2.8e-05	0.681548	0.000271
SFPQ	splicing factor proline/glutamine-rich	12841469	14.63	13.1	2.89	2.8e-05	0.681548	0.000272
		12914323	6.71	5.56	2.22	2.8e-05	0.681548	0.00027
RBM39	RNA binding motif protein 39	12718839	15.62	14.48	2.2	2.8e-05	0.681548	0.000271
CXCR2	interleukin 8 receptor, beta; chemokine (C-X-C motif) receptor 1	12780275	6.67	5.54	2.2	2.8e-05	0.681548	0.000273
BTBD11	BTB (POZ) domain containing 11	12861840	7.85	6.73	2.18	2.8e-05	0.681548	0.000271
SETD2	SET domain containing 2	12796712	12.48	11.37	2.16	2.8e-05	0.681548	0.00027
NADSYN1	NAD synthetase 1	12830546	9.05	7.96	2.13	2.8e-05	0.681548	0.000271
VPS13A	vacuolar protein sorting 13 homolog A (S. cerevisiae); vacuolar protein sorting-associated protein 13A-like	12888896	12.17	11.09	2.11	2.8e-05	0.681548	0.000274
LOC100295453	uncharacterized LOC100295453; uncharacterized LOC100296438; uncharacterized LOC100296063; uncharacterized LOC100296357; uncharacterized LOC100335238	12692896	8.29	7.24	2.07	2.8e-05	0.681548	0.000274
C11H9orf169	chromosome 11 open reading frame, human C9orf169	12708301	7.42	6.39	2.04	2.8e-05	0.681548	0.000273
C5H12orf75	chromosome 5 open reading frame, human C12orf75	12856334	7.12	6.1	2.03	2.8e-05	0.681548	0.000274
KLHL26	kelch-like 26 (Drosophila)	12886095	8.54	7.52	2.03	2.8e-05	0.681548	0.000273
BRP44	brain protein 44	12841329	8.67	10.06	-2.62	2.8e-05	0.681548	0.000274
RHOBTB3	Rho-related BTB domain containing 3	12880336	14.6	12.89	3.27	2.9e-05	0.705889	0.000278
LOC100337091	1-phosphatidylinositol-4,5-bisphosphate phosphodiesterase gamma-2-like	12749183	9.17	7.66	2.85	2.9e-05	0.705889	0.000277
PSEN2	presenilin 2 (Alzheimer disease 4)	12734601	7.67	6.26	2.65	2.9e-05	0.705889	0.000275
TEC	tec protein tyrosine kinase	12873540	9.52	8.13	2.62	2.9e-05	0.705889	0.000276
TAF1D	TATA box binding protein (TBP)-associated factor, RNA polymerase I, D, 41kDa	12829794	12.15	10.8	2.54	2.9e-05	0.705889	0.00028
SAP30BP	SAP30 binding protein	12770131	10.19	8.97	2.33	2.9e-05	0.705889	0.000278
LOC788113	helicase SRCAP-like	12814585	12.1	10.94	2.23	2.9e-05	0.705889	0.000278
		12912481	8.51	7.39	2.18	2.9e-05	0.705889	0.000279
AKAP1	A kinase (PRKA) anchor protein 1	12764250	11.28	10.17	2.17	2.9e-05	0.705889	0.000278
TSPAN8	tetraspanin 8	12868601	7.2	6.11	2.13	2.9e-05	0.705889	0.00028
		12913721	10.31	9.23	2.12	2.9e-05	0.705889	0.000278
LDHAL6B	lactate dehydrogenase A-like 6B	12899965	7.7	6.66	2.05	2.9e-05	0.705889	0.000279
		12911025	7.35	6.32	2.04	2.9e-05	0.705889	0.000279
NDUFB6	NADH dehydrogenase (ubiquinone) 1 beta subcomplex, 6, 17kDa	12889244	10.23	11.58	-2.55	2.9e-05	0.705889	0.000277
IDH1	isocitrate dehydrogenase 1 (NADP+), soluble	12780165	17.36	18.8	-2.73	2.9e-05	0.705889	0.00028
SOD1	superoxide dismutase 1, soluble	12683314	12.88	14.66	-3.44	2.9e-05	0.705889	0.000277
DBT	dihydrolipoamide branched chain transacylase E2	12835724	11.06	13.58	-5.72	2.9e-05	0.705889	0.00028
		12913893	9.77	7.74	4.09	3e-05	0.73023	0.000283
CIDEB	cell death-inducing DFFA-like effector b	12690206	7.37	5.95	2.67	3e-05	0.73023	0.000281
RMDN3	family with sequence similarity 82, member A2	12694796	8.78	7.45	2.51	3e-05	0.73023	0.000286
MZB1	marginal zone B and B1 cell-specific protein	12884748	7.55	6.49	2.09	3e-05	0.73023	0.000281
UCHL3	ubiquitin carboxyl-terminal esterase L3 (ubiquitin thiolesterase)	12709765	12.37	14.63	-4.79	3e-05	0.73023	0.000284
TKT	transketolase	12794535	13.9	16.76	-7.25	3e-05	0.73023	0.000285
ELOVL5	ELOVL fatty acid elongase 5	12806809	12.53	15.63	-8.6	3e-05	0.73023	0.000285
MCTP1	multiple C2 domains, transmembrane 1	12886630	12.02	9.68	5.07	3.1e-05	0.754571	0.000288
HIP1	huntingtin interacting protein 1	12815677	12.98	10.7	4.86	3.1e-05	0.754571	0.000292
RAD54L2		12800716	10.32	8.75	2.97	3.1e-05	0.754571	0.000288
DPPA2	developmental pluripotency associated 2	12686644	9.52	8.14	2.6	3.1e-05	0.754571	0.00029
RBM4	RNA binding motif protein 4	12832065	12.26	11	2.39	3.1e-05	0.754571	0.000287
LOC777692	uncharacterized LOC777692	12814493	7.23	6.05	2.26	3.1e-05	0.754571	0.000288
PGAP2	post-GPI attachment to proteins 2	12733269	12.72	11.57	2.23	3.1e-05	0.754571	0.000289
CEP250	centrosomal protein 250kDa	12714379	9.33	8.19	2.21	3.1e-05	0.754571	0.000292
C3H1orf85	chromosome 3 open reading frame, human C1orf85	12835331	10.14	9	2.2	3.1e-05	0.754571	0.000291
UIMC1	ubiquitin interaction motif containing 1	12884383	9.54	8.43	2.17	3.1e-05	0.754571	0.000291
YBX2	Y box binding protein 2	12772669	8.02	6.95	2.1	3.1e-05	0.754571	0.000287
WIPI1	WD repeat domain, phosphoinositide interacting 1	12764038	8.12	9.43	-2.48	3.1e-05	0.754571	0.000288
GSK3B	glycogen synthase kinase 3 beta	12683165	13.28	14.62	-2.53	3.1e-05	0.754571	0.00029
		12912879	11.16	13.05	-3.69	3.1e-05	0.754571	0.000291
FHL1	four and a half LIM domains 1	12903568	17.07	13.4	12.72	3.2e-05	0.778912	0.000293
APOL6		12862520	12.26	9.1	8.95	3.2e-05	0.778912	0.000298
FGF2	fibroblast growth factor 2 (basic)	12745287	13.01	10.8	4.64	3.2e-05	0.778912	0.000294
		12913199	5.95	4.19	3.38	3.2e-05	0.778912	0.000294
PARP12	poly (ADP-ribose) polymerase family, member 12	12854043	10.03	8.75	2.42	3.2e-05	0.778912	0.000294
LOC514662	olfactory receptor, family 2, subfamily A, member 2-like	12850201	10.61	9.42	2.29	3.2e-05	0.778912	0.000295
ZFP1	zinc finger protein 1 homolog (mouse)	12751504	8.38	7.2	2.25	3.2e-05	0.778912	0.000296
OOEP	oocyte expressed protein homolog (dog)	12899855	9.07	8.02	2.07	3.2e-05	0.778912	0.000295
TARDBP	TAR DNA binding protein	12740763	11.92	10.88	2.05	3.2e-05	0.778912	0.000295
GABPB1	GA binding protein transcription factor, beta subunit 1	12687826	11.87	10.87	2.01	3.2e-05	0.778912	0.000296
MDH2	malate dehydrogenase 2, NAD (mitochondrial)	12811311	13.43	15.89	-5.5	3.2e-05	0.778912	0.000293
ARRDC4	arrestin domain containing 4	12793470	12.13	10.48	3.15	3.3e-05	0.803253	0.000299
MIR2285D	microRNA mir-2285d	12717864	6.59	5.19	2.64	3.3e-05	0.803253	0.000306
NPAS4	neuronal PAS domain protein 4	12832097	7	5.89	2.17	3.3e-05	0.803253	0.0003
		12882031	9.45	8.34	2.15	3.3e-05	0.803253	0.000305
LOC522938		12904432	6.1	5.02	2.12	3.3e-05	0.803253	0.000304
PPFIBP1	PTPRF interacting protein, binding protein 1 (liprin beta 1)	12864423	12.92	11.86	2.09	3.3e-05	0.803253	0.0003
EPAS1	endothelial PAS domain protein 1	12698660	17.06	18.47	-2.66	3.3e-05	0.803253	0.000305
HSPE1	heat shock 10kDa protein 1 (chaperonin 10)	12774536	13.56	15.32	-3.38	3.3e-05	0.803253	0.000303
THBS2	thrombospondin 2	12899536	11.96	8.58	10.43	3.4e-05	0.827594	0.000309
DENND2D	DENN/MADD domain containing 2D	12836428	8.49	7.1	2.62	3.4e-05	0.827594	0.000312
ZNF438	zinc finger protein 438	12714684	9.17	7.8	2.59	3.4e-05	0.827594	0.000306
ZBTB10	zinc finger and BTB domain containing 10	12723796	11.44	10.24	2.3	3.4e-05	0.827594	0.000312
		12911901	9.85	8.79	2.1	3.4e-05	0.827594	0.000309
ADAMTS16	ADAM metallopeptidase with thrombospondin type 1 motif, 16	12787649	10.45	15.17	-26.28	3.4e-05	0.827594	0.000312
ITGA3	integrin, alpha 3 (antigen CD49C, alpha 3 subunit of VLA-3 receptor)	12768879	10	8.56	2.72	3.5e-05	0.851935	0.000313
TADA2A	transcriptional adaptor 2A	12761699	10.17	8.84	2.52	3.5e-05	0.851935	0.000313
KIAA0415	KIAA0415 ortholog	12816447	9.58	8.53	2.08	3.5e-05	0.851935	0.000315
S100A5	S100 calcium binding protein A5	12837459	9.1	8.05	2.06	3.5e-05	0.851935	0.000316
OR51F1	olfactory receptor, family 51, subfamily F, member 1	12731179	6.26	5.23	2.04	3.5e-05	0.851935	0.000317
YWHAG	tyrosine 3-monooxygenase/tryptophan 5-monooxygenase activation protein, gamma polypeptide	12815284	15.02	16.13	-2.16	3.5e-05	0.851935	0.000315
APOA1BP	apolipoprotein A-I binding protein	12842977	10.66	11.83	-2.24	3.5e-05	0.851935	0.000313
CLIP4	CAP-GLY domain containing linker protein family, member 4	12705776	8.74	10.03	-2.44	3.5e-05	0.851935	0.000317
		12915053	10.49	9.06	2.7	3.6e-05	0.876276	0.00032
FRY	furry homolog (Drosophila)	12711493	11.86	10.47	2.61	3.6e-05	0.876276	0.000319
MIR106B	microRNA mir-106b	12811180	8.81	7.47	2.54	3.6e-05	0.876276	0.000322
TXLNG	taxilin gamma	12908402	13.71	12.5	2.31	3.6e-05	0.876276	0.000319
		12915593	9.5	8.42	2.12	3.6e-05	0.876276	0.000322
GIGYF2	GRB10 interacting GYF protein 2	12837087	12.13	11.09	2.06	3.6e-05	0.876276	0.000323
UBE2L3	ubiquitin-conjugating enzyme E2L 3	12748228	14.7	15.93	-2.36	3.6e-05	0.876276	0.000321
BGN	biglycan	12902805	12.57	14.73	-4.48	3.6e-05	0.876276	0.000321
FAM105A	family with sequence similarity 105, member A	12787924	10.84	9.16	3.2	3.7e-05	0.900617	0.000328
		12913083	12.97	11.33	3.13	3.7e-05	0.900617	0.000325
		12911777	7.23	5.76	2.76	3.7e-05	0.900617	0.000328
RBFOX2	RNA binding protein, fox-1 homolog (C. elegans) 2	12866032	13.17	11.79	2.62	3.7e-05	0.900617	0.000328
S100A2	S100 calcium binding protein A2	12837529	6.81	5.67	2.2	3.7e-05	0.900617	0.00033
PLEKHB1	pleckstrin homology domain containing, family B (evectins) member 1	12727556	7.39	6.27	2.18	3.7e-05	0.900617	0.000329
DYNC1LI1	dynein, cytoplasmic 1, light intermediate chain 1	12798842	11.71	10.66	2.07	3.7e-05	0.900617	0.000329
OPRD1	opioid receptor, delta 1	12784543	8.01	6.98	2.05	3.7e-05	0.900617	0.000327
LOC787249	olfactory receptor, family 1, subfamily J, member 2-like	12703294	7.07	5.55	2.85	3.8e-05	0.924958	0.000333
PRDM10	PR domain containing 10	12833256	9.55	8.21	2.53	3.8e-05	0.924958	0.000333
PTRF	polymerase I and transcript release factor; uncharacterized LOC100848971; uncharacterized LOC100849095	12772071	15.23	13.92	2.48	3.8e-05	0.924958	0.000335
		12915597	9.41	8.14	2.41	3.8e-05	0.924958	0.000337
CEP95	centrosomal protein 95kDa	12761977	11.2	10.04	2.23	3.8e-05	0.924958	0.000331
UBB	ubiquitin B; ubiquitin C	12767170	16.51	17.71	-2.3	3.8e-05	0.924958	0.000331
CYP17A1	cytochrome P450, subfamily XVII	12821429	7.23	8.87	-3.12	3.8e-05	0.924958	0.000336
RBM47	RNA binding motif protein 47	12875529	8.92	10.68	-3.4	3.8e-05	0.924958	0.000333
CYC1	cytochrome c-1	12724971	11.09	13.07	-3.95	3.8e-05	0.924958	0.000334
USMG5	up-regulated during skeletal muscle growth 5 homolog (mouse)	12823236	11.8	13.81	-4.01	3.8e-05	0.924958	0.000333
MAP4K3	mitogen-activated protein kinase kinase kinase kinase 3	12704585	13.27	11.71	2.95	3.9e-05	0.949299	0.000337
SH3PXD2B	SH3 and PX domains 2B	12787557	11.68	10.27	2.67	3.9e-05	0.949299	0.000342
SAMD8	sterile alpha motif domain containing 8	12826971	9.09	7.72	2.58	3.9e-05	0.949299	0.000342
		12884026	11.32	9.98	2.53	3.9e-05	0.949299	0.00034
FOLR4	folate receptor 4 (delta) homolog (mouse)	12726442	7.62	6.43	2.28	3.9e-05	0.949299	0.000342
TBC1D1	TBC1 (tre-2/USP6, BUB2, cdc16) domain family, member 1	12870262	11.91	10.78	2.18	3.9e-05	0.949299	0.00034
CABP7	calcium binding protein 7	12744521	7.55	6.45	2.14	3.9e-05	0.949299	0.000338
MIR96	microRNA mir-96	12852750	6.72	5.63	2.12	3.9e-05	0.949299	0.000338
RNASE11	ribonuclease, RNase A family, 11 (non-active)	12692364	7.55	6.5	2.07	3.9e-05	0.949299	0.000342
LOC781253	uncharacterized LOC781253	12726179	7.2	6.17	2.04	3.9e-05	0.949299	0.000339
LOC786583	uncharacterized LOC786583	12748390	7.35	6.34	2.01	3.9e-05	0.949299	0.000338
HSPD1	heat shock 60kDa protein 1 (chaperonin)	12781354	8.31	6.69	3.07	4e-05	0.97364	0.000345
ASGR1	asialoglycoprotein receptor 1	12769003	7.65	6.16	2.81	4e-05	0.97364	0.000346
TIAM1	T-cell lymphoma invasion and metastasis 1	12681636	7.95	6.89	2.08	4e-05	0.97364	0.000346
LOC784846	cytohesin-2-like	12869244	6.23	5.18	2.08	4e-05	0.97364	0.000346
SGK2	serum/glucocorticoid regulated kinase 2	12715337	7.36	8.51	-2.23	4e-05	0.97364	0.000343
TSPAN7	tetraspanin 7	12910200	11.66	9.71	3.86	4.1e-05	0.997981	0.00035
RGS10	regulator of G-protein signaling 10	12823075	6.94	5.51	2.71	4.1e-05	0.997981	0.00035
LOC100301420	uncharacterized LOC100301420	12835609	9.12	7.7	2.69	4.1e-05	0.997981	0.000349
		12914291	10.86	9.64	2.33	4.1e-05	0.997981	0.000352
ZNF295	zinc finger protein 295	12684254	7.79	6.63	2.24	4.1e-05	0.997981	0.000349
		12693183	5.61	4.51	2.13	4.1e-05	0.997981	0.000351
OSM	oncostatin M	12745524	7.24	6.15	2.13	4.1e-05	0.997981	0.000351
CNRIP1	cannabinoid receptor interacting protein 1	12707497	11.67	10.61	2.08	4.1e-05	0.997981	0.000351
LOC785168	uncharacterized LOC785168	12863088	7.22	6.18	2.06	4.1e-05	0.997981	0.00035
OMD	osteomodulin	12892568	6.68	7.9	-2.33	4.1e-05	0.997981	0.00035
		12912793	7.8	6.28	2.86	4.2e-05	1.02232	0.000354
LOC100850149	uncharacterized LOC100850149	12697801	7.36	6.03	2.51	4.2e-05	1.02232	0.000359
DAB2IP	DAB2 interacting protein	12702416	9.32	8.24	2.12	4.2e-05	1.02232	0.000355
NLRP2	NLR family, pyrin domain containing 2	12749003	6.02	4.97	2.07	4.2e-05	1.02232	0.000355
YEATS2	YEATS domain containing 2	12684570	10.71	9.68	2.04	4.2e-05	1.02232	0.000358
BSND	Bartter syndrome, infantile, with sensorineural deafness (Barttin)	12847501	8.14	7.14	2.01	4.2e-05	1.02232	0.000356
SIRPA	signal-regulatory protein alpha	12718173	15.24	16.77	-2.89	4.2e-05	1.02232	0.000353
CALCRL	calcitonin receptor-like	12777248	13.68	15.28	-3.03	4.2e-05	1.02232	0.000358
ACO2	aconitase 2, mitochondrial	12856789	11.08	13.2	-4.33	4.2e-05	1.02232	0.000353
		12913659	10.41	9.22	2.28	4.3e-05	1.04666	0.000363
DUSP27	dual specificity phosphatase 27 (putative)	12842042	6.66	5.51	2.22	4.3e-05	1.04666	0.000363
LOC100138449	zinc finger protein 551-like	12755098	9.15	8.06	2.13	4.3e-05	1.04666	0.00036
RNF20	ring finger protein 20	12890207	10.82	9.76	2.09	4.3e-05	1.04666	0.00036
KIAA1468	KIAA1468 ortholog	12807594	11.1	10.09	2.02	4.3e-05	1.04666	0.000361
SLC31A1	solute carrier family 31 (copper transporters), member 1	12890512	12.04	13.52	-2.79	4.3e-05	1.04666	0.000362
COX7C	cytochrome c oxidase subunit VIIc	12877283	10.26	11.94	-3.2	4.3e-05	1.04666	0.00036
ALDH6A1	aldehyde dehydrogenase 6 family, member A1	12693675	12.9	14.9	-3.99	4.3e-05	1.04666	0.000359
PTGER3	prostaglandin E receptor 3 (subtype EP3)	12836019	13.03	9.73	9.86	4.4e-05	1.071	0.000368
		12912337	8.66	6.92	3.33	4.4e-05	1.071	0.000369
OCLN	occludin	12787357	10.41	8.88	2.9	4.4e-05	1.071	0.000366
PTPRB	protein tyrosine phosphatase, receptor type, B	12857922	11.58	10.31	2.41	4.4e-05	1.071	0.000364
		12914879	7.18	6.02	2.24	4.4e-05	1.071	0.000364
ITPR1	inositol 1,4,5-trisphosphate receptor, type 1	12798073	10.75	9.65	2.15	4.4e-05	1.071	0.000366
FIP1L1	FIP1 like 1 (S. cerevisiae)	12869671	10.21	9.16	2.07	4.4e-05	1.071	0.000367
LOC539064	olfactory receptor 1030-like	12733093	7.09	6.05	2.05	4.4e-05	1.071	0.000364
YTHDC1	YTH domain containing 1	12872296	13.8	12.27	2.9	4.5e-05	1.09535	0.000372
CSNK1B	casein kinase I beta	12910649	7.8	6.44	2.57	4.5e-05	1.09535	0.000374
SMAD3	SMAD family member 3	12689440	10.44	9.25	2.29	4.5e-05	1.09535	0.000372
INO80D	INO80 complex subunit D	12782441	11.39	10.19	2.29	4.5e-05	1.09535	0.000375
		12914015	12.21	11.14	2.11	4.5e-05	1.09535	0.000375
COX7A2L	cytochrome c oxidase subunit VIIa polypeptide 2 like	12707532	14.1	15.41	-2.49	4.5e-05	1.09535	0.000371
JAG1	jagged 1	12721237	14.62	13.15	2.76	4.6e-05	1.11969	0.000378
		12914569	8.57	7.35	2.31	4.6e-05	1.11969	0.000379
MIR2413	microRNA mir-2413	12842449	10.18	9	2.27	4.6e-05	1.11969	0.000377
CASKIN2	CASK interacting protein 2	12766220	9.81	8.71	2.14	4.6e-05	1.11969	0.000377
LOC613397	olfactory receptor Olfr335-like	12702432	8.6	7.53	2.11	4.6e-05	1.11969	0.000379
CLUL1	clusterin-like 1 (retinal)	12807954	7.58	6.54	2.06	4.6e-05	1.11969	0.000378
		12743939	8.35	7.33	2.03	4.6e-05	1.11969	0.00038
MLEC	malectin	12742678	12.91	14.3	-2.62	4.6e-05	1.11969	0.000379
FLVCR1	feline leukemia virus subgroup C cellular receptor 1	12740247	11.75	9.98	3.41	4.7e-05	1.14403	0.000385
TES	testis derived transcript (3 LIM domains)	12855122	11.8	10.24	2.95	4.7e-05	1.14403	0.000386
		12912023	7.93	6.6	2.52	4.7e-05	1.14403	0.000383
		12915221	6.82	5.54	2.43	4.7e-05	1.14403	0.000384
LPCAT4	lysophosphatidylcholine acyltransferase 4	12688893	8.76	7.57	2.28	4.7e-05	1.14403	0.000385
P2RY14	purinergic receptor P2Y, G-protein coupled, 14	12682607	7.88	6.74	2.2	4.7e-05	1.14403	0.000385
ANKRD13C	ankyrin repeat domain 13C	12839339	9.18	8.09	2.13	4.7e-05	1.14403	0.000384
NKTR	natural killer-tumor recognition sequence	12794254	11.79	10.75	2.06	4.7e-05	1.14403	0.000385
		12717836	8.11	9.72	-3.05	4.7e-05	1.14403	0.000381
CWC27	CWC27 spliceosome-associated protein homolog (S. cerevisiae)	12787115	11.9	10.54	2.56	4.8e-05	1.16837	0.000388
IGF1R	insulin-like growth factor 1 receptor	12789065	9.75	8.43	2.5	4.8e-05	1.16837	0.000387
STX3	syntaxin 3	12727727	9.39	8.11	2.42	4.8e-05	1.16837	0.000387
LCE1B	late cornified envelope 1B	12848216	11.13	9.86	2.41	4.8e-05	1.16837	0.00039
PELI2	pellino E3 ubiquitin protein ligase family member 2; pellino homolog 2 (Drosophila)	12687871	8.98	7.8	2.27	4.8e-05	1.16837	0.000391
BCOR	BCL6 corepressor	12906113	9.46	8.28	2.27	4.8e-05	1.16837	0.000391
ILKAP	integrin-linked kinase-associated serine/threonine phosphatase	12844704	10.88	9.73	2.22	4.8e-05	1.16837	0.000388
KRT81	keratin 81	12861935	5.63	4.57	2.08	4.8e-05	1.16837	0.000387
MBIP	MAP3K12 binding inhibitory protein 1	12793887	11.78	10.73	2.06	4.8e-05	1.16837	0.000388
GNB1L	guanine nucleotide binding protein (G protein), beta polypeptide 1-like	12746475	9.96	8.95	2.01	4.8e-05	1.16837	0.00039
ACADSB	acyl-CoA dehydrogenase, short/branched chain	12819085	14.43	16.38	-3.85	4.8e-05	1.16837	0.000392
QPCT	glutaminyl-peptide cyclotransferase	12698464	13.5	10.01	11.26	4.9e-05	1.19271	0.000392
ERG	v-ets erythroblastosis virus E26 oncogene homolog (avian)	12685825	13.32	11.58	3.34	4.9e-05	1.19271	0.000394
OPTC	opticin	12734768	9.29	7.86	2.7	4.9e-05	1.19271	0.000394
TRIM34	tripartite motif containing 34; tripartite motif containing 6	12733151	9.1	7.96	2.2	4.9e-05	1.19271	0.000392
PSPC1	paraspeckle component 1	12709257	11.52	10.47	2.07	4.9e-05	1.19271	0.000393
CPNE1	copine I; RNA binding motif protein 12	12720884	12.86	11.82	2.06	4.9e-05	1.19271	0.000392
LOC533085	rAN binding protein 17-like	12785002	10.02	9.01	2.03	4.9e-05	1.19271	0.000395
C6H4orf19	chromosome 6 open reading frame, human C4orf19	12870826	7.58	6.57	2.02	4.9e-05	1.19271	0.000396
COX7B	cytochrome c oxidase subunit VIIb	12876544	10.9	12.49	-3.03	4.9e-05	1.19271	0.000392
BZW1	basic leucine zipper and W2 domains 1	12775460	14.2	15.89	-3.23	4.9e-05	1.19271	0.000392
HNRNPH3	heterogeneous nuclear ribonucleoprotein H3 (2H9)	12826896	11.14	9.71	2.69	5e-05	1.21705	0.000398
MIR2368	microRNA mir-2368	12794229	8.15	6.8	2.54	5e-05	1.21705	0.000399
PHF2	PHD finger protein 2	12891330	10.96	9.77	2.28	5e-05	1.21705	0.000397
MORC2	MORC family CW-type zinc finger 2	12745623	9.5	8.36	2.21	5e-05	1.21705	0.000397
DCP1A	DCP1 decapping enzyme homolog A (S. cerevisiae)	12797434	11.59	10.52	2.1	5e-05	1.21705	0.000403
LOC785392	olfactory receptor, family 1, subfamily L, member 1-like; olfactory receptor 1L1-like	12703234	8.03	6.98	2.08	5e-05	1.21705	0.000398
ARL6IP1	ADP-ribosylation factor-like 6 interacting protein 1	12818542	13.86	14.95	-2.13	5e-05	1.21705	0.0004
NDUFA9	NADH dehydrogenase (ubiquinone) 1 alpha subcomplex, 9, 39kDa	12864400	12.59	14.19	-3.03	5e-05	1.21705	0.000398
ISOC1	isochorismatase domain containing 1	12887383	12.34	14.16	-3.54	5e-05	1.21705	0.000398
PHLDB1	pleckstrin homology-like domain, family B, member 1	12728994	10.75	9.49	2.39	5.1e-05	1.24139	0.000404
P2RX2	purinergic receptor P2X, ligand-gated ion channel, 2	12747096	7.01	5.88	2.19	5.1e-05	1.24139	0.000408
		12833745	12.01	9.63	5.21	5.2e-05	1.26573	0.000414
		12914379	8.58	6.7	3.69	5.2e-05	1.26573	0.00041
MOB3B	MOB kinase activator 3B	12891600	9.61	8.33	2.43	5.2e-05	1.26573	0.00041
TOE1	target of EGR1, member 1 (nuclear)	12844515	9.89	8.8	2.12	5.2e-05	1.26573	0.00041
PLSCR1	phospholipid scramblase 1	12680112	10.77	9.75	2.03	5.2e-05	1.26573	0.000411
LOC788250	histone cluster 1, H3a-like	12804021	7.42	9.94	-5.71	5.2e-05	1.26573	0.000411
		12695278	8.85	7.1	3.35	5.3e-05	1.29007	0.000416
MKL2	MKL/myocardin-like 2	12812255	12.7	11.21	2.8	5.3e-05	1.29007	0.000416
TAOK3	TAO kinase 3	12743709	13.13	11.64	2.79	5.3e-05	1.29007	0.000419
ZNF81	zinc finger protein 81	12906409	11.18	9.79	2.62	5.3e-05	1.29007	0.000415
TSPAN2	tetraspanin 2	12840585	8.9	7.57	2.51	5.3e-05	1.29007	0.000418
MATR3	matrin 3	12877624	14.61	13.48	2.19	5.3e-05	1.29007	0.000414
LOC539166	zinc finger protein 133-like; zinc finger protein 133	12716602	10.4	9.31	2.12	5.3e-05	1.29007	0.000415
THAP1	THAP domain containing, apoptosis associated protein 1	12825460	7.62	6.59	2.04	5.3e-05	1.29007	0.000418
ZDHHC2	zinc finger, DHHC-type containing 2	12825376	11.54	8.99	5.84	5.4e-05	1.31441	0.000422
USP53	ubiquitin specific peptidase 53	12873002	13.39	11.53	3.64	5.4e-05	1.31441	0.000421
ZBTB7C	zinc finger and BTB domain containing 7C	12810602	7.2	6.07	2.18	5.4e-05	1.31441	0.000422
MDC1	mediator of DNA-damage checkpoint 1	12805303	9.52	8.41	2.15	5.4e-05	1.31441	0.000422
LOC785678	trace amine-associated receptor 3-like	12901579	6.74	5.68	2.09	5.4e-05	1.31441	0.000422
SHANK1	SH3 and multiple ankyrin repeat domains 1	12757574	8.17	7.12	2.08	5.4e-05	1.31441	0.000423
LOC100300938	uncharacterized LOC100300938	12745221	7.03	8.11	-2.11	5.4e-05	1.31441	0.00042
BRAF	v-raf murine sarcoma viral oncogene homolog B1	12855223	12.09	10.76	2.5	5.5e-05	1.33875	0.000426
LONP1	lon peptidase 1, mitochondrial	12878593	9.23	10.32	-2.13	5.5e-05	1.33875	0.000424
PHF12	PHD finger protein 12	12768418	11.06	9.86	2.3	5.6e-05	1.3631	0.00043
TMEM48	transmembrane protein 48	12841278	9.85	8.77	2.12	5.6e-05	1.3631	0.000432
LOC786899	rho GTPase-activating protein 20-like; uncharacterized protein MGC134093	12872629	8.39	7.31	2.12	5.6e-05	1.3631	0.000433
CDKN2B	cyclin-dependent kinase inhibitor 2B (p15, inhibits CDK4)	12890780	9.88	8.59	2.45	5.7e-05	1.38744	0.000437
PCMTD2	protein-L-isoaspartate (D-aspartate) O-methyltransferase domain containing 2	12718471	11.69	10.42	2.41	5.7e-05	1.38744	0.000434
ADRA1A	adrenergic, alpha-1A-, receptor	12892782	9.12	8.03	2.14	5.7e-05	1.38744	0.000434
		12857751	6.36	5.28	2.11	5.7e-05	1.38744	0.000435
PCDHGB3	protocadherin gamma subfamily B, 3	12876640	9.01	7.94	2.1	5.7e-05	1.38744	0.000433
YARS2	tyrosyl-tRNA synthetase 2, mitochondrial	12861395	10.04	11.17	-2.2	5.7e-05	1.38744	0.000434
		12848624	10.77	8.81	3.9	5.8e-05	1.41178	0.000441
		12708294	6.89	5.48	2.67	5.8e-05	1.41178	0.000443
PTPN14	protein tyrosine phosphatase, non-receptor type 14	12735847	12.68	11.27	2.65	5.8e-05	1.41178	0.000443
		12914813	12.38	11.17	2.32	5.8e-05	1.41178	0.00044
ASXL3	additional sex combs like 3 (Drosophila)	12810391	7.14	6.03	2.16	5.8e-05	1.41178	0.00044
CXCL2	chemokine (C-X-C motif) ligand 2; chemokine (C-X-C motif) ligand 1 (melanoma growth stimulating activity, alpha)	12870009	9.57	8.53	2.04	5.8e-05	1.41178	0.000441
LOC535781	uncharacterized LOC535781	12822795	11.55	10	2.93	5.9e-05	1.43612	0.000449
UBAP2L	ubiquitin associated protein 2-like	12842069	15.62	14.22	2.63	5.9e-05	1.43612	0.000446
LOC510062	uncharacterized LOC510062	12762554	6.56	5.41	2.23	5.9e-05	1.43612	0.000446
CEP104	centrosomal protein 104kDa	12737740	10.17	9.12	2.06	5.9e-05	1.43612	0.000449
SDHA	succinate dehydrogenase complex, subunit A, flavoprotein (Fp)	12786942	12.9	14.46	-2.94	5.9e-05	1.43612	0.000448
CNKSR3	CNKSR family member 3	12899815	9.84	7.79	4.14	6e-05	1.46046	0.00045
LOC100297914	uncharacterized LOC100297914	12747423	13.34	12.2	2.2	6e-05	1.46046	0.000453
LOC539688	homeobox protein Hox-B13-like	12765049	6.74	5.62	2.17	6e-05	1.46046	0.00045
PLD2	phospholipase D2	12770993	8.66	7.56	2.15	6e-05	1.46046	0.000451
PAPD7	PAP associated domain containing 7	12787737	9.41	8.36	2.07	6e-05	1.46046	0.000452
TNFSF4	tumor necrosis factor (ligand) superfamily, member 4	12740702	6.1	7.26	-2.24	6e-05	1.46046	0.00045
MT1A	metallothionein-1A	12756039	12.79	11.52	2.42	6.1e-05	1.4848	0.000455
TADA1	transcriptional adaptor 1	12838899	11.16	10.08	2.11	6.1e-05	1.4848	0.000455
PPP1R18	protein phosphatase 1, regulatory subunit 18	12803260	9.37	8.32	2.06	6.1e-05	1.4848	0.000454
LOC100139888	heterogeneous nuclear ribonucleoproteins C1/C2-like	12678232	7.67	6.47	2.3	6.2e-05	1.50914	0.000462
TRIM65	tripartite motif containing 65	12765749	9.19	8.16	2.04	6.2e-05	1.50914	0.000463
LOC512486	interferon-induced guanylate-binding protein 1	12844407	7.73	9.08	-2.55	6.2e-05	1.50914	0.000461
CHPT1	choline phosphotransferase 1	12859117	13.75	15.43	-3.21	6.2e-05	1.50914	0.000461
SNRK	SNF related kinase	12796510	13.4	12.12	2.43	6.3e-05	1.53348	0.000469
SRI	sorcin	12853689	11.3	10.03	2.4	6.3e-05	1.53348	0.000467
MIR33B	microRNA mir-33b	12760460	10.57	9.38	2.28	6.3e-05	1.53348	0.000467
DLD	dihydrolipoamide dehydrogenase	12851031	12.95	14.46	-2.86	6.3e-05	1.53348	0.000469
PODXL	podocalyxin-like	12852779	10.25	8.53	3.3	6.4e-05	1.55782	0.000474
RGS16	regulator of G-protein signaling 16	12738588	7.72	6.43	2.45	6.4e-05	1.55782	0.000474
STMN3	stathmin-like 3	12714711	6.41	5.31	2.14	6.4e-05	1.55782	0.000471
MIR543	microRNA mir-543	12788798	5.81	6.84	-2.04	6.4e-05	1.55782	0.000473
IK	IK cytokine, down-regulator of HLA II	12876153	13.47	12.14	2.51	6.5e-05	1.58217	0.000475
ATF7IP	activating transcription factor 7 interacting protein	12869006	15.15	14.1	2.08	6.5e-05	1.58217	0.000476
		12913433	9.71	7.87	3.58	6.6e-05	1.60651	0.000481
KAT5	K(lysine) acetyltransferase 5	12829805	9.48	8.47	2.01	6.6e-05	1.60651	0.000482
EPB41	erythrocyte membrane protein band 4.1 (elliptocytosis 1, RH-linked)	12780258	14.05	15.24	-2.28	6.6e-05	1.60651	0.000482
HERC1	hect (homologous to the E6-AP (UBE3A) carboxyl terminus) domain and RCC1 (CHC1)-like domain (RLD) 1	12691026	10.47	9.11	2.55	6.7e-05	1.63085	0.00049
LOC789192	cyclin-G1-like	12814668	5.63	4.63	2.01	6.7e-05	1.63085	0.000487
MIR21	microRNA mir-21	12766478	9.73	8.02	3.28	6.8e-05	1.65519	0.000495
TMEM9	transmembrane protein 9	12737891	10.67	9.43	2.35	6.8e-05	1.65519	0.000493
CRTC2	CREB regulated transcription coactivator 2	12840964	9.95	8.83	2.16	6.8e-05	1.65519	0.000493
LOC781410	histone cluster 1, H2bm-like	12687118	7.09	5.81	2.43	6.9e-05	1.67953	0.000496
OR2V2	olfactory receptor, family 2, subfamily V, member 2	12878354	9.89	8.63	2.4	6.9e-05	1.67953	0.000495
AP2A2	adaptor-related protein complex 2, alpha 2 subunit	12833790	12.55	11.44	2.15	6.9e-05	1.67953	0.000495
RUNDC3A	RUN domain containing 3A	12765283	6.84	5.83	2.01	6.9e-05	1.67953	0.000499
NCOA4	nuclear receptor coactivator 4	12828291	13.71	15.08	-2.59	6.9e-05	1.67953	0.000498
		12906508	9.37	10.78	-2.65	6.9e-05	1.67953	0.000498
DHRS3	dehydrogenase/reductase (SDR family) member 3	12734319	9.17	10.95	-3.42	6.9e-05	1.67953	0.000499
HOMER1	homer homolog 1 (Drosophila)	12696199	9.77	12.06	-4.89	6.9e-05	1.67953	0.000499
FLVCR2	feline leukemia virus subgroup C cellular receptor family, member 2	12688553	9.18	7.85	2.51	7e-05	1.70387	0.000503
NEFL	neurofilament, light polypeptide	12892639	7.05	5.95	2.14	7e-05	1.70387	0.000501
LOC504490	olfactory receptor, family 6, subfamily M, member 1-like	12832994	7.53	6.44	2.13	7e-05	1.70387	0.000503
RPRD1A	regulation of nuclear pre-mRNA domain containing 1A	12807586	10.34	9.27	2.09	7e-05	1.70387	0.000504
KLHL36	kelch-like 36 (Drosophila)	12754372	9.04	7.6	2.71	7.1e-05	1.72821	0.000505
ZNF211	zinc finger protein 211	12754915	7.77	6.51	2.4	7.1e-05	1.72821	0.000505
CHGB	chromogranin B (secretogranin 1)	12713584	6.98	5.97	2.01	7.1e-05	1.72821	0.000508
NIPSNAP1	nipsnap homolog 1 (C. elegans)	12748024	12.98	14.91	-3.8	7.1e-05	1.72821	0.000508
		12914215	8.33	7.11	2.32	7.2e-05	1.75255	0.000513
MIR2448	microRNA mir-2448	12872986	7.44	6.27	2.25	7.2e-05	1.75255	0.000514
FMN1	formin 1	12692541	7.66	6.55	2.16	7.2e-05	1.75255	0.000513
ZNF74	zinc finger protein 74	12746191	8.04	6.98	2.09	7.2e-05	1.75255	0.000513
LOC786840	olfactory receptor-like protein OLF4-like	12882306	8.83	7.4	2.69	7.3e-05	1.77689	0.000518
		12912405	7.44	6.14	2.46	7.3e-05	1.77689	0.000519
KLF3	Kruppel-like factor 3 (basic)	12871490	12.07	10.84	2.34	7.3e-05	1.77689	0.000517
		12913865	7.01	6	2.02	7.3e-05	1.77689	0.000519
VSIG4	V-set and immunoglobulin domain containing 4	12905661	11.33	13.46	-4.37	7.3e-05	1.77689	0.000517
RGL1	ral guanine nucleotide dissociation stimulator-like 1	12736190	12.16	10.32	3.58	7.4e-05	1.80123	0.000519
DDX26B		12906109	9.92	8.64	2.43	7.4e-05	1.80123	0.000521
PHF20L1	PHD finger protein 20-like 1	12724917	11.73	10.61	2.17	7.4e-05	1.80123	0.000524
CHRM4	cholinergic receptor, muscarinic 4	12731952	7.53	6.46	2.09	7.4e-05	1.80123	0.000523
SFMBT1	Scm-like with four mbt domains 1	12795342	9.19	7.86	2.51	7.5e-05	1.82557	0.000528
		12695224	11.19	10	2.28	7.5e-05	1.82557	0.000524
		12912687	11.38	10.32	2.08	7.5e-05	1.82557	0.000525
HRSP12	heat-responsive protein 12	12721919	9.84	11.64	-3.5	7.5e-05	1.82557	0.000528
APBB2	amyloid beta (A4) precursor protein-binding, family B, member 2	12874187	16.4	14.81	3	7.6e-05	1.84992	0.00053
STYK1	serine/threonine/tyrosine kinase 1	12859426	8.28	7.07	2.31	7.7e-05	1.87426	0.000539
SRF	serum response factor (c-fos serum response element-binding transcription factor)	12802780	9.75	8.64	2.15	7.7e-05	1.87426	0.000538
MSMO1	methylsterol monooxygenase 1	12742161	10.67	12.41	-3.33	7.7e-05	1.87426	0.000539
HIST2H2BE	histone cluster 2, H2be; histone H2B	12840420	14.14	16.63	-5.59	7.7e-05	1.87426	0.000539
CCDC150		12775915	8.38	7.24	2.2	7.8e-05	1.8986	0.000542
HNRNPUL2	heterogeneous nuclear ribonucleoprotein U-like 2	12834965	11.22	10.03	2.29	7.9e-05	1.92294	0.000544
LOC783066	uncharacterized LOC783066	12800663	7.29	6.15	2.21	7.9e-05	1.92294	0.000545
CHTF8	CTF8, chromosome transmission fidelity factor 8 homolog (S. cerevisiae)	12759486	10.32	9.26	2.08	7.9e-05	1.92294	0.000544
LOC100337081	egf-like module containing, mucin-like, hormone receptor-like 3-like; CD97 antigen-like	12882914	7.79	6.78	2.01	7.9e-05	1.92294	0.000547
PARD3	par-3 partitioning defective 3 homolog (C. elegans)	12715935	9.72	7.87	3.61	8.1e-05	1.97162	0.000554
H19	H19, imprinted maternally expressed transcript (non-protein coding)	12829082	9.85	14.63	-27.53	8.1e-05	1.97162	0.000556
C13H20orf111	chromosome 13 open reading frame, human C20orf111	12718919	9.59	8.57	2.03	8.2e-05	1.99596	0.000559
		12693013	7.44	6.31	2.19	8.3e-05	2.0203	0.000567
TAF4	TAF4 RNA polymerase II, TATA box binding protein (TBP)-associated factor, 135kDa	12717634	10.47	9.46	2.01	8.3e-05	2.0203	0.000564
ZNF280B	zinc finger protein 280B	12746819	8.27	6.64	3.09	8.4e-05	2.04464	0.000572
PHF15	PHD finger protein 15	12878854	9.41	8.3	2.17	8.4e-05	2.04464	0.000573
LSM14B		12720165	8.57	7.5	2.1	8.4e-05	2.04464	0.00057
AP1AR	adaptor-related protein complex 1 associated regulatory protein	12875026	10.43	9.42	2.02	8.4e-05	2.04464	0.000572
GSTM1	glutathione S-transferase M1	12842911	9.27	11.64	-5.19	8.4e-05	2.04464	0.000571
FLNB	filamin B, beta	12800263	12.81	11.64	2.25	8.5e-05	2.06899	0.000577
SP1	Sp1 transcription factor	12868148	11.67	10.58	2.13	8.5e-05	2.06899	0.000574
LOC513706	interferon, omega 1-like	12893711	8.78	7.36	2.67	8.6e-05	2.09333	0.000582
PITPNC1	cytoplasmic phosphatidylinositol transfer protein 1-like	12773300	13.34	11.97	2.6	8.6e-05	2.09333	0.000582
LOC100336982	uncharacterized LOC100336982	12734327	7.18	5.98	2.3	8.6e-05	2.09333	0.000581
KIAA1279	KIAA1279 ortholog	12826496	10.69	9.61	2.12	8.6e-05	2.09333	0.000581
ZNF644	zinc finger protein 644	12840762	13.89	12.64	2.38	8.7e-05	2.11767	0.000586
BDH1	3-hydroxybutyrate dehydrogenase, type 1	12685704	6.79	9.24	-5.48	8.7e-05	2.11767	0.000585
		12899043	6.18	5.01	2.25	8.8e-05	2.14201	0.000592
PIGA	phosphatidylinositol glycan anchor biosynthesis, class A	12902260	10.72	9.61	2.17	8.8e-05	2.14201	0.000593
NDUFA3	NADH dehydrogenase (ubiquinone) 1 alpha subcomplex, 3, 9kDa	12755985	12.59	14.32	-3.32	8.8e-05	2.14201	0.000592
LOC100296348	P antigen family, member 3 (prostate associated)-like	12902393	7.95	6.78	2.25	8.9e-05	2.16635	0.000595
VIL1	villin 1	12774426	7.24	6.11	2.18	8.9e-05	2.16635	0.000596
NDUFA7	NADH dehydrogenase (ubiquinone) 1 alpha subcomplex, 7, 14.5kDa	12883451	11.63	12.91	-2.43	8.9e-05	2.16635	0.000594
CEP128	centrosomal protein 128kDa	12695752	9.91	8.28	3.09	9e-05	2.19069	0.000597
C29H11orf80	chromosome 29 open reading frame, human C11orf80	12830378	10.32	9.07	2.39	9e-05	2.19069	0.000598
LOC788089	olfactory receptor, family 4, subfamily C, member 11-like	12721350	7.23	6.05	2.26	9e-05	2.19069	0.000597
FBXO21	F-box protein 21	12744608	10.54	9.32	2.33	9.1e-05	2.21503	0.000601
ANKS1A	ankyrin repeat and sterile alpha motif domain containing 1A	12802736	9.23	8.14	2.13	9.1e-05	2.21503	0.000602
TMEM55A	transmembrane protein 55A	12723513	9.16	10.59	-2.69	9.1e-05	2.21503	0.000604
SQSTM1	sequestosome 1	12883433	13.82	15.77	-3.89	9.1e-05	2.21503	0.000601
C9H6orf70	chromosome 9 open reading frame, human C6orf70	12897181	11.33	9.93	2.63	9.2e-05	2.23937	0.000605
CCDC58	coiled-coil domain containing 58	12684073	9.93	11.13	-2.29	9.2e-05	2.23937	0.00061
FNBP4	formin binding protein 4	12730593	12.27	11.07	2.29	9.3e-05	2.26371	0.000613
ERCC6L	excision repair cross-complementing rodent repair deficiency, complementation group 6-like	12906051	7.83	6.69	2.2	9.3e-05	2.26371	0.000611
SEPX1	selenoprotein X, 1	12818411	10.33	12.99	-6.31	9.3e-05	2.26371	0.000613
MAP3K8	mitogen-activated protein kinase kinase kinase 8	12716461	9.17	7.73	2.73	9.4e-05	2.28805	0.000617
BANP	BTG3 associated nuclear protein	12751423	7.23	6.19	2.06	9.4e-05	2.28805	0.000618
PRDX2	peroxiredoxin 2	12877220	11.44	13.16	-3.29	9.4e-05	2.28805	0.000615
COX5A	cytochrome c oxidase subunit Va	12789204	9.83	11.82	-3.99	9.4e-05	2.28805	0.000615
ZNF184	zinc finger protein 184	12802155	10.17	9.06	2.16	9.5e-05	2.31239	0.000621
AXL		12751873	11.48	9.35	4.39	9.6e-05	2.33674	0.000626
RPS27	ribosomal protein S27	12847493	11.02	9.1	3.78	9.6e-05	2.33674	0.000625
PTGIS	prostaglandin I2 (prostacyclin) synthase	12718058	10.85	9.09	3.4	9.6e-05	2.33674	0.000629
JAK2	Janus kinase 2	12894239	11.55	10.36	2.28	9.6e-05	2.33674	0.000625
GOSR1	golgi SNAP receptor complex member 1	12762736	15.3	16.55	-2.37	9.6e-05	2.33674	0.000626
KLHL25	kelch-like 25 (Drosophila)	12793030	9.33	7.28	4.14	9.7e-05	2.36108	0.000633
SF1	splicing factor 1	12834765	14.46	12.92	2.92	9.7e-05	2.36108	0.00063
AIFM2	apoptosis-inducing factor, mitochondrion-associated, 2	12828484	10.11	8.78	2.51	9.7e-05	2.36108	0.000632
EIF4EBP3	eukaryotic translation initiation factor 4E binding protein 3; ankyrin repeat and KH domain containing 1	12878410	13.27	12.04	2.35	9.7e-05	2.36108	0.000632
UAP1	UDP-N-acteylglucosamine pyrophosphorylase 1	12846438	12.58	11.55	2.04	9.7e-05	2.36108	0.000632
NUP98	nucleoporin 98kDa	12729581	12.74	11.72	2.02	9.7e-05	2.36108	0.000632
PRPF3	PRP3 pre-mRNA processing factor 3 homolog (S. cerevisiae)	12844048	12.47	11.08	2.63	9.8e-05	2.38542	0.000635
		12912881	12.16	13.2	-2.05	9.8e-05	2.38542	0.000635
ACVR1C	activin A receptor, type IC	12778135	11.4	8.32	8.46	9.9e-05	2.40976	0.000639
PPP1R12A	protein phosphatase 1, regulatory subunit 12A	12867721	13.61	12.01	3.03	9.9e-05	2.40976	0.000641
RIOK2	RIO kinase 2 (yeast)	12887426	11.65	10.48	2.24	9.9e-05	2.40976	0.000638
FAM65A	family with sequence similarity 65, member A	12754277	10.64	9.59	2.07	9.9e-05	2.40976	0.000638
GPT2	glutamic pyruvate transaminase (alanine aminotransferase) 2	12754174	8.89	12.44	-11.67	9.9e-05	2.40976	0.000638
SUPT5H	suppressor of Ty 5 homolog (S. cerevisiae)	12752052	9.28	8.12	2.24	0.0001	2.4341	0.000646
LOC100336906		12902735	7.81	6.67	2.2	0.0001	2.4341	0.000643
		12791488	7.67	6.62	2.07	0.0001	2.4341	0.000643
NEDD4		12688609	11.64	10.21	2.69	0.000101	2.45844	0.000648
LOC100137763	uncharacterized LOC100137763	12848409	10.65	9.33	2.51	0.000101	2.45844	0.000651
GCFC1	GC-rich sequence DNA-binding factor 1	12680444	12.23	11.03	2.29	0.000101	2.45844	0.00065
AGAP1	ArfGAP with GTPase domain, ankyrin repeat and PH domain 1	12835693	9.7	8.51	2.29	0.000101	2.45844	0.000647
FBRSL1		12748364	9.03	7.9	2.19	0.000101	2.45844	0.000649
		12785350	12.45	10.93	2.85	0.000102	2.48278	0.000654
		12912489	9.92	8.7	2.33	0.000103	2.50712	0.000657
EXT2	exostosin 2	12726674	10.41	9.2	2.32	0.000103	2.50712	0.000659
NKAP	NFKB activating protein	12909887	10.25	9.13	2.18	0.000103	2.50712	0.000657
FFAR1	free fatty acid receptor 1	12754112	9.01	7.86	2.21	0.000104	2.53146	0.000661
ZNF280B	zinc finger protein 280B	12748288	9.54	8.41	2.19	0.000104	2.53146	0.000659
CLASRP	CLK4-associating serine/arginine rich protein	12750583	10.4	9.35	2.07	0.000104	2.53146	0.000661
GSS	glutathione synthetase	12720012	9.22	11.39	-4.49	0.000104	2.53146	0.000661
C1ORF198		12827149	10.19	8.83	2.56	0.000105	2.5558	0.000667
KAT6A	K(lysine) acetyltransferase 6A	12825300	12.08	10.88	2.3	0.000105	2.5558	0.000664
LOC782370	uDP glucuronosyltransferase 2 family, polypeptide A3-like	12876053	6.02	4.94	2.11	0.000105	2.5558	0.000668
EHD4	EH-domain containing 4	12693873	10.73	9.63	2.15	0.000106	2.58015	0.00067
PCGF5	polycomb group ring finger 5	12820218	12.49	11.4	2.13	0.000106	2.58015	0.000671
SEC62	SEC62 homolog (S. cerevisiae)	12686176	15.42	14.34	2.11	0.000106	2.58015	0.000668
ROCK2	Rho-associated, coiled-coil containing protein kinase 2	12698562	14.11	13.03	2.12	0.000107	2.60449	0.000676
LOC100295009	rho guanine nucleotide exchange factor (GEF) 7-like; Rho guanine nucleotide exchange factor (GEF) 7	12708762	9.68	8.43	2.37	0.000108	2.62883	0.000679
BT.73176		12682700	8.23	7.06	2.25	0.000108	2.62883	0.000679
LOC514235	olfactory receptor, family 2, subfamily M, member 2-like	12802063	6.84	5.68	2.24	0.000108	2.62883	0.000679
SLC10A5	solute carrier family 10 (sodium/bile acid cotransporter family), member 5	12723793	7.71	6.58	2.2	0.000108	2.62883	0.000679
DLG4	discs, large homolog 4 (Drosophila)	12766558	6.99	5.93	2.09	0.000108	2.62883	0.000677
SAP130	Sin3A-associated protein, 130kDa	12778083	10.7	9.68	2.02	0.000108	2.62883	0.000678
PIR	pirin (iron-binding nuclear protein)	12906268	9.87	11.74	-3.65	0.000108	2.62883	0.000679
CXCL3	chemokine (C-X-C motif) ligand 3	12872284	9.98	7.13	7.22	0.000109	2.65317	0.000682
		12912077	11.77	9.89	3.68	0.000109	2.65317	0.000683
GLO1	glyoxalase I	12806550	10.27	11.92	-3.13	0.000109	2.65317	0.000682
CDKL5		12909691	9.07	7.78	2.45	0.00011	2.67751	0.00069
LOC504623	olfactory receptor-like	12832245	7.29	6.23	2.09	0.00011	2.67751	0.000687
DNAJC12	DnaJ (Hsp40) homolog, subfamily C, member 12	12827658	7.55	8.76	-2.31	0.00011	2.67751	0.000689
		12786759	8.91	10.4	-2.8	0.00011	2.67751	0.000688
HHIPL1	HHIP-like 1	12788686	9.58	11.14	-2.93	0.00011	2.67751	0.000689
LOC538699	TAF5-like RNA polymerase II p300/CBP-associated factor-associated factor 65 kDa subunit 5L-like	12846771	8.65	7.22	2.71	0.000111	2.70185	0.000692
ERCC6L2	excision repair cross-complementing rodent repair deficiency, complementation group 6-like 2	12892265	10.59	9.36	2.34	0.000111	2.70185	0.000694
ACAT1	acetyl-CoA acetyltransferase 1	12727508	15.46	16.47	-2.02	0.000111	2.70185	0.000692
PCOLCE	procollagen C-endopeptidase enhancer	12815388	11.92	13.48	-2.94	0.000111	2.70185	0.000693
MIR2484	microRNA mir-2484	12906587	11.5	10.16	2.53	0.000112	2.72619	0.000698
LOC618351	melanoma antigen family B, 4-like; uncharacterized LOC100337157	12910782	8.18	6.54	3.12	0.000113	2.75053	0.000702
LOC785753	olfactory receptor, family 5, subfamily T, member 2-like; olfactory receptor, family 5, subfamily T, member 2	12728062	9.55	8.2	2.55	0.000113	2.75053	0.0007
TMEM50A	transmembrane protein 50A	12780612	16.4	17.44	-2.06	0.000114	2.77487	0.000707
RRAS2	related RAS viral (r-ras) oncogene homolog 2	12728269	13.89	11.21	6.43	0.000115	2.79921	0.000711
FMNL2	formin-like 2	12784724	10.42	9.03	2.62	0.000115	2.79921	0.000709
LOC783843	olfactory receptor, family 5, subfamily H, member 1-like	12682786	6.39	5.08	2.48	0.000115	2.79921	0.000709
LOC785342	uncharacterized LOC785342	12910646	9.1	8.05	2.07	0.000115	2.79921	0.000709
ADAMTS5	ADAM metallopeptidase with thrombospondin type 1 motif, 5	12678842	12.3	9.92	5.2	0.000116	2.82356	0.000713
TPST2	tyrosylprotein sulfotransferase 2	12747853	11.17	9.61	2.95	0.000116	2.82356	0.000714
		12737968	6.75	5.58	2.25	0.000116	2.82356	0.000713
MIR139	microRNA mir-139	12734031	9.72	8.58	2.21	0.000116	2.82356	0.000714
XRCC1	X-ray repair complementing defective repair in Chinese hamster cells 1	12759332	9.31	8.2	2.16	0.000116	2.82356	0.000712
SLC7A8	solute carrier family 7 (amino acid transporter light chain, L system), member 8	12690897	7.59	9	-2.65	0.000116	2.82356	0.000714
TFRC	transferrin receptor (p90, CD71)	12683750	10.62	12.79	-4.52	0.000117	2.8479	0.000719
NFKBIA	nuclear factor of kappa light polypeptide gene enhancer in B-cells inhibitor, alpha	12791746	11.83	10.28	2.93	0.000119	2.89658	0.000727
PDE1B	phosphodiesterase 1B, calmodulin-dependent	12864086	9.61	8.06	2.92	0.000119	2.89658	0.000728
BAG5	BCL2-associated athanogene 5	12792851	13.94	12.37	2.98	0.00012	2.92092	0.000733
SAV1	salvador homolog 1 (Drosophila)	12695025	10.53	9.23	2.46	0.00012	2.92092	0.00073
WDR52	WD repeat domain 52	12684528	7.57	6.31	2.38	0.000121	2.94526	0.000738
THOC1	THO complex 1	12808881	10.79	9.68	2.16	0.000121	2.94526	0.000738
CD27	CD27 molecule	12865592	8.42	7.32	2.13	0.000121	2.94526	0.000734
GALNT12	UDP-N-acetyl-alpha-D-galactosamine:polypeptide N-acetylgalactosaminyltransferase 12 (GalNAc-T12)	12889846	9.16	7.78	2.6	0.000122	2.9696	0.000739
CCSER1	family with sequence similarity 190, member A	12875828	9.16	7.83	2.52	0.000122	2.9696	0.000742
SH3BP4	SH3-domain binding protein 4	12838841	11.18	9.97	2.31	0.000122	2.9696	0.000742
ASB11	ankyrin repeat and SOCS box containing 11	12903803	9.21	8.05	2.24	0.000122	2.9696	0.000742
RNMTL1	RNA methyltransferase like 1	12772156	8.75	7.74	2.01	0.000122	2.9696	0.000741
RBM15	RNA binding motif protein 15	12847143	10.92	9.67	2.38	0.000123	2.99394	0.000743
TUBA1C	tubulin, alpha 1c	12864466	12.14	10.63	2.86	0.000125	3.04263	0.000754
ZNF389	zinc finger protein 389; zinc finger protein 192	12804208	7.72	6.63	2.13	0.000125	3.04263	0.000752
		12912387	9.04	7.99	2.06	0.000125	3.04263	0.000753
LOC100297571	uncharacterized LOC100297571	12824717	6.84	5.82	2.03	0.000125	3.04263	0.000753
VPS35	vacuolar protein sorting 35 homolog (S. cerevisiae)	12757871	13.39	14.42	-2.04	0.000125	3.04263	0.000753
HAGH	hydroxyacylglutathione hydrolase	12816143	10.19	11.42	-2.35	0.000125	3.04263	0.000752
FMO3	flavin containing monooxygenase 3	12734478	6.92	9.75	-7.12	0.000125	3.04263	0.000751
KRT80	keratin 80	12860246	7.04	5.97	2.09	0.000126	3.06697	0.000755
C1ORF167		12738154	8.38	7.33	2.07	0.000127	3.09131	0.00076
		12913553	11.83	10.78	2.07	0.000128	3.11565	0.000766
ELMO1	engulfment and cell motility 1	12849825	10.61	9.27	2.53	0.00013	3.16433	0.000773
MIR20B	microRNA mir-20b	12910821	7.61	6.36	2.38	0.000131	3.18867	0.000777
LOC615841	olfactory receptor, family 7, subfamily E, member 24-like	12887801	6.55	5.55	2.01	0.000131	3.18867	0.000781
MARF1	KIAA0430	12815778	11.28	10.17	2.16	0.000132	3.21301	0.000783
MIR145	microRNA mir-145	12882556	11.71	9.97	3.34	0.000133	3.23735	0.000785
SNRNP48	small nuclear ribonucleoprotein 48kDa (U11/U12)	12805505	11.04	9.79	2.38	0.000134	3.26169	0.000792
PRKAR2B	protein kinase, cAMP-dependent, regulatory, type II, beta	12849057	14.01	12.79	2.34	0.000134	3.26169	0.000789
PCM1	pericentriolar material 1	12825212	12.28	11.16	2.18	0.000134	3.26169	0.000793
		12911071	9.64	8.58	2.09	0.000134	3.26169	0.00079
ARNT	aryl hydrocarbon receptor nuclear translocator	12835773	12.73	11.21	2.86	0.000135	3.28604	0.000794
MIR34B	microRNA mir-34b	12730471	5.99	4.9	2.13	0.000135	3.28604	0.000795
		12912333	7.68	6.23	2.74	0.000136	3.31038	0.000801
SNAPC1	small nuclear RNA activating complex, polypeptide 1, 43kDa	12691957	10.86	9.63	2.35	0.000136	3.31038	0.000798
RPL26L1	ribosomal protein L26-like 1	12786132	7.66	6.47	2.28	0.000136	3.31038	0.000799
GULP1	GULP, engulfment adaptor PTB domain containing 1	12784307	11.01	9.91	2.15	0.000136	3.31038	0.0008
LZTS2	leucine zipper, putative tumor suppressor 2	12819099	10.48	9.41	2.1	0.000136	3.31038	0.000799
PNPO	pyridoxamine 5'-phosphate oxidase	12769861	9.05	10.26	-2.31	0.000137	3.33472	0.000804
CEP135	centrosomal protein 135kDa	12870714	8.67	7.14	2.89	0.000139	3.3834	0.000814
		12902098	15.75	16.82	-2.1	0.00014	3.40774	0.000817
KLF8	Kruppel-like factor 8	12904543	7.19	5.87	2.49	0.000141	3.43208	0.00082
BOSTAUV1R421	vomeronasal 1 receptor bosTauV1R421; vomeronasal 1 receptor bosTauV1R418	12748526	7.77	6.7	2.1	0.000141	3.43208	0.000821
PLXNB2	plexin B2	12864995	10.77	9.23	2.92	0.000142	3.45642	0.000825
HPCAL4	hippocalcin like 4	12839611	6.64	5.47	2.24	0.000142	3.45642	0.000822
ITGA7		12858363	9.85	8.38	2.79	0.000143	3.48076	0.000826
CBLL1	Cas-Br-M (murine) ecotropic retroviral transforming sequence-like 1	12850598	11.32	10.18	2.21	0.000143	3.48076	0.000826
		12913167	7.68	6.57	2.15	0.000143	3.48076	0.000828
		12913125	10.56	8.78	3.44	0.000144	3.5051	0.000831
TAF1B	TATA box binding protein (TBP)-associated factor, RNA polymerase I, B, 63kDa	12705328	9.45	8.29	2.23	0.000144	3.5051	0.000831
FRYL	FRY-like	12873928	12.37	11.23	2.2	0.000145	3.52944	0.000836
LOC100336949	sarcomeric tropomyosin kappa-like	12687833	8.25	7.2	2.07	0.000145	3.52944	0.000836
TRIP10	thyroid hormone receptor interactor 10	12886534	13.56	11.67	3.71	0.000146	3.55379	0.000839
NSRP1	nuclear speckle splicing regulatory protein 1	12765056	12.88	11.43	2.74	0.000146	3.55379	0.000839
		12914377	7.12	5.76	2.55	0.000146	3.55379	0.000839
BRK1	BRICK1, SCAR/WAVE actin-nucleating complex subunit	12800094	10.24	11.65	-2.64	0.000146	3.55379	0.000841
PDS5B	PDS5, regulator of cohesion maintenance, homolog B (S. cerevisiae)	12712350	13.08	11.5	3	0.000147	3.57813	0.000844
ITPRIPL1	inositol 1,4,5-trisphosphate receptor interacting protein-like 1	12702067	8.72	7.33	2.63	0.000148	3.60247	0.000848
		12835602	7.9	6.67	2.34	0.000148	3.60247	0.000845
		12914415	8.33	7.15	2.27	0.000148	3.60247	0.000848
SGTB	small glutamine-rich tetratricopeptide repeat (TPR)-containing, beta	12786442	8.59	7.46	2.19	0.000149	3.62681	0.00085
		12913807	11.54	9.81	3.31	0.00015	3.65115	0.000857
KLF10	Kruppel-like factor 10	12722742	12.59	10.97	3.07	0.00015	3.65115	0.000854
CPT1B	carnitine palmitoyltransferase 1B (muscle)	12865096	7.88	6.64	2.37	0.000151	3.67549	0.000857
C2CD3	C2 calcium-dependent domain containing 3	12733781	9.77	8.53	2.36	0.000151	3.67549	0.000861
HCAR1	hydroxycarboxylic acid receptor 1	12744008	9.97	8.35	3.07	0.000152	3.69983	0.000861
CMPK2	cytidine monophosphate (UMP-CMP) kinase 2, mitochondrial	12703212	11.12	9.69	2.7	0.000153	3.72417	0.000867
KALRN	kalirin, RhoGEF kinase	12682057	11.21	10.05	2.24	0.000153	3.72417	0.000866
AGFG1	ArfGAP with FG repeats 1	12778120	13.24	15.44	-4.61	0.000153	3.72417	0.000867
CYCS	cytochrome c, somatic	12849898	8.09	9.65	-2.94	0.000155	3.77285	0.000875
BCL7C		12818385	10.68	9.55	2.19	0.000156	3.7972	0.000882
		12859255	5.63	4.51	2.16	0.000159	3.87022	0.000896
NGDN	neuroguidin, EIF4E binding protein	12696708	10.19	9.16	2.04	0.000159	3.87022	0.000894
MIR2356	microRNA mir-2356	12779984	9.9	8.6	2.46	0.00016	3.89456	0.000898
DHRS7B	dehydrogenase/reductase (SDR family) member 7B	12763639	10.03	8.74	2.44	0.00016	3.89456	0.0009
CADPS2	Ca++-dependent secretion activator 2	12854413	8.4	7.39	2.02	0.00016	3.89456	0.000898
AGFG2	ArfGAP with FG repeats 2	12816222	9.69	10.7	-2.02	0.00016	3.89456	0.000896
		12914951	10.73	9.36	2.58	0.000162	3.94324	0.000905
MOSPD1	motile sperm domain containing 1	12908826	9.19	10.63	-2.7	0.000162	3.94324	0.000906
TTI2	TELO2 interacting protein 2	12825359	9.89	8.73	2.23	0.000163	3.96758	0.00091
ERC1	ELKS/RAB6-interacting/CAST family member 1	12859963	10.53	9.38	2.22	0.000163	3.96758	0.000911
LOC100297492	uncharacterized LOC100297492	12755296	6.87	5.82	2.08	0.000163	3.96758	0.000912
AKR1C3	aldo-keto reductase family 1, member C1	12717343	7.18	5.89	2.43	0.000164	3.99192	0.000914
GLCE	glucuronic acid epimerase	12687982	12.34	10.28	4.17	0.000165	4.01626	0.00092
BCNT2	bucentaur-2	12757226	12.01	10.43	2.98	0.000165	4.01626	0.00092
SORBS3	sorbin and SH3 domain containing 3	12889712	10.57	9.21	2.57	0.000165	4.01626	0.00092
LOC100299268	seminal plasma protein A3-like	12748967	7.83	6.81	2.02	0.000165	4.01626	0.000921
		12693035	8.68	7.42	2.4	0.000166	4.04061	0.000924
ASNS	asparagine synthetase (glutamine-hydrolyzing)	12854099	10.78	11.9	-2.16	0.000166	4.04061	0.000925
PTPN12	protein tyrosine phosphatase, non-receptor type 12	12854908	13.53	12.43	2.15	0.000167	4.06495	0.000925
SLC4A11	solute carrier family 4, sodium borate transporter, member 11	12716151	9.46	7.7	3.39	0.000168	4.08929	0.000934
		12696719	13.12	11.57	2.94	0.000169	4.11363	0.000935
PROSC	proline synthetase co-transcribed homolog (bacterial)	12823748	11.65	13.65	-4.02	0.000169	4.11363	0.000936
KRIT1	KRIT1, ankyrin repeat containing	12853278	11.64	10.57	2.09	0.000171	4.16231	0.000942
MBD3	methyl-CpG binding domain protein 3	12883014	8.73	7.51	2.33	0.000172	4.18665	0.000946
CPLX4	complexin 4	12810681	7.17	6.14	2.04	0.000172	4.18665	0.00095
TAF7	TAF7 RNA polymerase II, TATA box binding protein (TBP)-associated factor, 55kDa	12884515	11.78	10.44	2.53	0.000173	4.21099	0.000954
PAK1IP1	PAK1 interacting protein 1	12804901	10.72	9.63	2.12	0.000174	4.23533	0.000957
LOC505709	receptor tyrosine-protein kinase erbB-2-like	12761790	9.26	7.87	2.62	0.000177	4.30836	0.000971
PAN3	PAN3 poly(A) specific ribonuclease subunit homolog (S. cerevisiae)	12712008	12.01	10.67	2.53	0.000177	4.30836	0.000969
EIF4EBP1	eukaryotic translation initiation factor 4E binding protein 1	12823743	10.47	9.17	2.45	0.000177	4.30836	0.000969
		12910929	6.36	5.34	2.04	0.000177	4.30836	0.000967
HSF2BP	heat shock transcription factor 2 binding protein	12687016	8.22	7.2	2.03	0.000177	4.30836	0.000967
LOC783299	olfactory receptor, family 2, subfamily D, member 3-like	12733848	8.29	7.04	2.36	0.000178	4.3327	0.000973
SLC4A1AP	solute carrier family 4 (anion exchanger), member 1, adaptor protein	12706870	9.49	8.4	2.12	0.000178	4.3327	0.000975
LOC782171	ribosomal protein L23a-like	12856114	12.11	11.08	2.04	0.000179	4.35704	0.000977
VAT1L	vesicle amine transport protein 1 homolog (T. californica)-like	12754258	9.02	7.83	2.3	0.00018	4.38138	0.000982
PPP1R15A	protein phosphatase 1, regulatory subunit 15A	12751650	9.1	8	2.15	0.00018	4.38138	0.00098
MAMDC2	MAM domain containing 2; MAM domain-containing protein 2-like	12892238	9.41	7.56	3.6	0.000181	4.40572	0.000984
		12707896	6.78	5.66	2.19	0.000181	4.40572	0.000985
STOM	stomatin	12892286	14.57	13.47	2.14	0.000181	4.40572	0.000986
EPB41L4A	erythrocyte membrane protein band 4.1 like 4A	12689738	13.31	12.28	2.04	0.000181	4.40572	0.000986
UQCRB	ubiquinol-cytochrome c reductase binding protein	12723522	14.16	15.74	-2.99	0.000181	4.40572	0.000985
		12913115	10.85	9.74	2.16	0.000182	4.43006	0.000987
GPX7	glutathione peroxidase 7	12845367	10.14	11.42	-2.41	0.000182	4.43006	0.000988
ARGLU1	arginine and glutamate rich 1	12712642	16.37	14.97	2.65	0.000183	4.4544	0.000991
UHRF1BP1L	UHRF1 binding protein 1-like	12866487	13.46	12.29	2.26	0.000183	4.4544	0.000994
AVL9	AVL9 homolog (S. cerevisiase)	12855006	10.83	9.79	2.06	0.000184	4.47874	0.000995
EHHADH	enoyl-CoA, hydratase/3-hydroxyacyl CoA dehydrogenase	12680712	9.49	11.15	-3.16	0.000184	4.47874	0.000996
ZCCHC8	zinc finger, CCHC domain containing 8	12744064	12.34	11.07	2.41	0.000187	4.55177	0.00101
LOC522998	coiled-coil domain-containing protein 6-like	12828220	10.77	11.91	-2.2	0.000192	4.67347	0.001031
CRYZ	crystallin, zeta (quinone reductase)	12835804	14.14	15.64	-2.83	0.000192	4.67347	0.00103
KRT17	keratin 17	12767327	7.02	5.92	2.14	0.000193	4.69781	0.001034
		12913195	9.1	8.09	2.02	0.000193	4.69781	0.001033
LOC504599	histone H3.2; histone cluster 2, H3c-like	12841924	9.42	11.1	-3.19	0.000194	4.72215	0.001039
LOC504599	histone H3.2; histone cluster 2, H3c-like	12847763	9.42	11.1	-3.19	0.000194	4.72215	0.001039
LOC100297941	P antigen family, member 3 (prostate associated)-like	12902431	10.47	9.43	2.06	0.000195	4.7465	0.001045
		12741720	9.17	7.9	2.41	0.000196	4.77084	0.001047
THADA	thyroid adenoma associated	12705675	8.94	7.85	2.14	0.000196	4.77084	0.001047
BAG1	BCL2-associated athanogene	12895255	10.57	12.02	-2.72	0.000196	4.77084	0.001046
		12913631	10.04	8.46	2.99	0.000199	4.84386	0.001057
N4BP2	NEDD4 binding protein 2	12872085	10.7	9.26	2.71	0.0002	4.8682	0.001059
WDR19	WD repeat domain 19	12871651	10.24	8.99	2.38	0.0002	4.8682	0.001059
LOC784897	olfactory receptor, family 5, subfamily B, member 12-like	12733906	7.23	6.12	2.16	0.0002	4.8682	0.001062
MB21D2	Mab-21 domain containing 2	12680768	7.4	6.28	2.17	0.000201	4.89254	0.001065
LOXL4	lysyl oxidase-like 4	12821440	8.39	6.58	3.49	0.000202	4.91688	0.001069
		12741705	7.34	5.73	3.05	0.000202	4.91688	0.001068
PCDHGA8	protocadherin gamma subfamily A, 8; protocadherin gamma subfamily C, 3; protocadherin gamma subfamily B, 4	12879520	8.56	7.4	2.22	0.000202	4.91688	0.001069
SMARCD2	SWI/SNF related, matrix associated, actin dependent regulator of chromatin, subfamily d, member 2	12773736	10.2	9.19	2.01	0.000202	4.91688	0.001068
USP53	ubiquitin specific peptidase 53	12874685	13.2	11.49	3.27	0.000204	4.96556	0.001074
		12831250	8.64	7.59	2.07	0.000204	4.96556	0.001074
MXRA5	matrix-remodelling associated 5	12906223	6.98	9.04	-4.17	0.000205	4.98991	0.00108
ZNF674	zinc finger family member 674	12908310	7.81	6.8	2.02	0.000207	5.03859	0.001086
CELF3	CUGBP, Elav-like family member 3	12838119	7.65	6.64	2.01	0.000207	5.03859	0.001087
GPR107	G protein-coupled receptor 107	12702883	10.5	11.58	-2.12	0.000207	5.03859	0.001086
MPZL2	myelin protein zero-like 2	12733246	6.48	5.34	2.2	0.000209	5.08727	0.001093
CHD1	chromodomain helicase DNA binding protein 1	12883806	12.28	11.14	2.2	0.000209	5.08727	0.001091
VNN2	vanin 2	12900969	8.55	7.36	2.28	0.00021	5.11161	0.001099
ZMYM6	zinc finger, MYM-type 6	12841481	11.81	10.66	2.22	0.000211	5.13595	0.0011
		12779275	6.78	5.73	2.07	0.000211	5.13595	0.001099
PTPRG	protein tyrosine phosphatase, receptor type, G	12800121	12.17	11.03	2.19	0.000213	5.18463	0.001111
		12906130	8.34	7.3	2.05	0.000215	5.23332	0.001119
AHI1	Abelson helper integration site 1	12900731	10.8	9.59	2.31	0.000216	5.25766	0.001121
		12914229	7.76	6.59	2.25	0.000216	5.25766	0.001119
		12697758	6.76	5.66	2.14	0.000216	5.25766	0.001122
ADGB	androglobin	12897680	8.16	7.03	2.19	0.000218	5.30634	0.001126
HNRNPM	heterogeneous nuclear ribonucleoprotein M	12879131	13.24	12.18	2.09	0.000218	5.30634	0.001127
ATG16L1	ATG16 autophagy related 16-like 1 (S. cerevisiae)	12837481	9.82	8.79	2.04	0.000218	5.30634	0.001127
FAM48A	family with sequence similarity 48, member A	12710146	13.31	12.1	2.31	0.00022	5.35502	0.001134
NUDT4	nudix (nucleoside diphosphate linked moiety X)-type motif 4	12862277	15.19	12.62	5.94	0.000221	5.37936	0.001141
CAST	calpastatin	12876822	16.78	15.5	2.44	0.000222	5.4037	0.001145
SPICE1	spindle and centriole associated protein 1	12684728	10.17	9	2.25	0.000224	5.45238	0.00115
FAM115A	family with sequence similarity 115, member A	12854954	10.73	9.63	2.14	0.000224	5.45238	0.001151
EBF1	early B-cell factor 1	12887005	16.08	14.73	2.55	0.000226	5.50107	0.001157
LOC784214	olfactory receptor, family 11, subfamily G, member 2-like	12697637	8.44	7.36	2.12	0.000227	5.52541	0.001163
MRE11A	MRE11 meiotic recombination 11 homolog A (S. cerevisiae)	12732462	10.5	9.5	2.01	0.000227	5.52541	0.001164
CLEC1A	C-type lectin domain family 1, member A	12861386	12.38	10.61	3.4	0.000228	5.54975	0.001167
		12915237	10.82	9.72	2.14	0.000228	5.54975	0.001168
LAP3	leucine aminopeptidase 3	12872678	11.44	12.58	-2.2	0.000228	5.54975	0.001168
STK19	serine/threonine kinase 19	12805124	10.55	9.24	2.49	0.000229	5.57409	0.001171
DUSP15	dual specificity phosphatase 15	12721069	8.96	10.05	-2.13	0.000229	5.57409	0.001171
KLF11	Kruppel-like factor 11	12708125	11.79	9.39	5.27	0.000231	5.62277	0.001177
		12911723	10.96	9.87	2.12	0.000231	5.62277	0.001178
MCCC1	methylcrotonoyl-CoA carboxylase 1 (alpha)	12680135	11.2	12.46	-2.4	0.000231	5.62277	0.001178
AHCY	adenosylhomocysteinase	12718784	10.89	12.35	-2.75	0.000231	5.62277	0.001178
STS	steroid sulfatase (microsomal), isozyme S	12907734	7.05	8.57	-2.88	0.000231	5.62277	0.001178
ME1	malic enzyme 1, NADP(+)-dependent, cytosolic	12901231	11.06	15.34	-19.45	0.000231	5.62277	0.001177
SLU7	SLU7 splicing factor homolog (S. cerevisiae)	12885011	12.05	10.76	2.46	0.000232	5.64711	0.001179
CYB5B	cytochrome b5 type B (outer mitochondrial membrane)	12750181	12.57	14.09	-2.88	0.000232	5.64711	0.00118
		12692979	6.01	4.72	2.44	0.000234	5.69579	0.001185
		12852561	6.83	5.55	2.42	0.000235	5.72013	0.001191
UHRF2	ubiquitin-like with PHD and ring finger domains 2	12895239	10.47	9.29	2.28	0.000235	5.72013	0.001192
LONRF3	LON peptidase N-terminal domain and ring finger 3	12903516	10.02	8.67	2.54	0.000236	5.74448	0.001194
LOC100296136	uncharacterized LOC100296136	12692942	7.62	6.53	2.13	0.000236	5.74448	0.001192
		12910636	5.85	7.07	-2.34	0.000236	5.74448	0.001194
CDH20	cadherin 20, type 2	12808508	7.07	5.43	3.11	0.000239	5.8175	0.001203
		12912279	8.89	7.83	2.08	0.000239	5.8175	0.001204
SEPSECS	Sep (O-phosphoserine) tRNA:Sec (selenocysteine) tRNA synthase	12874432	9.95	8.95	2.01	0.000239	5.8175	0.001204
CBR4	carbonyl reductase 4	12894559	9.65	10.87	-2.32	0.000239	5.8175	0.001204
TLK2	tousled-like kinase 2	12764504	11.67	10.45	2.33	0.00024	5.84184	0.001208
EVA1C	eva-1 homolog C (C. elegans)	12684815	8.61	7.56	2.07	0.000241	5.86618	0.00121
LY6D	lymphocyte antigen 6 complex, locus D	12723612	7.08	6.04	2.05	0.000241	5.86618	0.00121
BCKDHB	branched chain keto acid dehydrogenase E1, beta polypeptide	12896683	9.84	11.87	-4.09	0.000241	5.86618	0.00121
TUBGCP3	tubulin, gamma complex associated protein 3	12712196	10.2	9.01	2.29	0.000242	5.89052	0.001212
ARHGAP10	Rho GTPase activating protein 10	12746214	11.3	10.03	2.42	0.000243	5.91486	0.001218
LSS	lanosterol synthase (2,3-oxidosqualene-lanosterol cyclase)	12686938	8.14	10.57	-5.38	0.000243	5.91486	0.001217
		12914175	9.96	8.87	2.13	0.000244	5.9392	0.00122
ADI1	acireductone dioxygenase 1	12891853	10.71	12.25	-2.9	0.000244	5.9392	0.00122
CWC22	CWC22 spliceosome-associated protein homolog (S. cerevisiae)	12779594	12.16	10.78	2.6	0.000246	5.98789	0.001227
RCL1	RNA terminal phosphate cyclase-like 1	12895609	12.72	11.6	2.19	0.000246	5.98789	0.001226
EXOSC10	exosome component 10	12736803	11.16	9.71	2.74	0.000248	6.03657	0.001233
		12721420	12.46	11.33	2.18	0.000248	6.03657	0.001231
LACTB2	lactamase, beta 2	12725711	11.71	13.23	-2.87	0.000248	6.03657	0.001234
GATM	glycine amidinotransferase (L-arginine:glycine amidinotransferase)	12688316	10.73	8.22	5.69	0.000249	6.06091	0.001238
AARS	alanyl-tRNA synthetase	12750986	10.84	12.02	-2.27	0.000249	6.06091	0.001237
LOC100139104	zinc finger protein 93-like	12758928	9.01	7.85	2.23	0.00025	6.08525	0.001239
PANK3	pantothenate kinase 3	12787282	11.84	13.38	-2.91	0.00025	6.08525	0.001238
PRPF38B	PRP38 pre-mRNA processing factor 38 (yeast) domain containing B	12842420	12.36	10.82	2.89	0.000252	6.13393	0.00125
LOC100337377	rho GTPase activating protein 15-like	12873124	8.23	7.04	2.28	0.000252	6.13393	0.001246
LYPD8	phospholipase inhibitor	12887947	8.36	7.3	2.09	0.000252	6.13393	0.00125
FBXL7	F-box and leucine-rich repeat protein 7	12787588	9.89	8.61	2.43	0.000253	6.15827	0.001252
		12852489	6.88	5.86	2.02	0.000253	6.15827	0.001252
PMAIP1	phorbol-12-myristate-13-acetate-induced protein 1	12807296	8.86	7.29	2.98	0.000254	6.18261	0.001253
RBM23	RNA binding motif protein 23	12689185	10.62	9.33	2.44	0.000255	6.20695	0.001257
		12911737	14.12	12.9	2.34	0.000255	6.20695	0.001257
FAM115C	family with sequence similarity 115, member C	12853791	7.51	6.5	2.01	0.000255	6.20695	0.001259
ALDH2	aldehyde dehydrogenase 2 family (mitochondrial)	12746119	12.87	14.24	-2.59	0.000255	6.20695	0.001259
TBX3		12744751	11.37	9.88	2.81	0.000258	6.27998	0.001268
NAPA	N-ethylmaleimide-sensitive factor attachment protein, alpha	12759721	11.67	13.67	-4.01	0.000258	6.27998	0.001268
EML5	echinoderm microtubule associated protein like 5	12696285	8.52	7.5	2.03	0.000259	6.30432	0.001271
LOC509690	olfactory receptor-like protein OLF4-like	12878446	7.59	6.52	2.11	0.00026	6.32866	0.001275
BPIFA2B	BPI fold containing family A, member 2B	12713847	6.97	5.58	2.61	0.000261	6.353	0.00128
LOC614114		12800396	12.26	13.39	-2.19	0.000261	6.353	0.00128
		12911137	9.19	7.96	2.35	0.000262	6.37734	0.001284
PRKAR1A	protein kinase, cAMP-dependent, regulatory, type I, alpha (tissue specific extinguisher 1)	12772732	12.43	11.31	2.17	0.000263	6.40168	0.001289
C13H20orf24	RAB5-interacting protein	12714756	10.28	11.87	-3.01	0.000264	6.42602	0.00129
SEMA3C	sema domain, immunoglobulin domain (Ig), short basic domain, secreted, (semaphorin) 3C	12850085	15.28	13.95	2.52	0.000265	6.45036	0.001295
ZMAT1	zinc finger, matrin-type 1	12907413	8.63	7.59	2.06	0.000266	6.47471	0.001298
LOC781022	ferritin heavy chain-like	12733831	16.85	17.92	-2.1	0.000266	6.47471	0.001298
GNAI1	guanine nucleotide binding protein (G protein), alpha inhibiting activity polypeptide 1	12853121	15.46	13.78	3.22	0.000268	6.52339	0.001307
OAZ1	ornithine decarboxylase antizyme 1	12884031	14.31	15.59	-2.43	0.000268	6.52339	0.001308
HIST2H2BE	histone cluster 2, H2be; histone H2B-like; histone H2B type 1-like; histone cluster 1, H2bm-like; histone H2B; histone cluster 1, H2bl; histone cluster 1, H2bd-like	12800908	13.26	14.99	-3.32	0.000269	6.54773	0.001311
PCCB	propionyl CoA carboxylase, beta polypeptide	12684760	11.81	13.3	-2.81	0.00027	6.57207	0.001314
FGFR2	fibroblast growth factor receptor 2	12821546	9.26	7.75	2.85	0.000272	6.62075	0.00132
		12913705	7.72	6.33	2.63	0.000272	6.62075	0.00132
LOC788764	olfactory receptor, family 4, subfamily F, member 3-like	12692755	7.04	5.8	2.37	0.000272	6.62075	0.001321
NCBP1	nuclear cap binding protein subunit 1, 80kDa	12888612	12.4	11.38	2.03	0.000272	6.62075	0.00132
DPP3	dipeptidyl-peptidase 3	12830275	8.31	9.38	-2.09	0.000272	6.62075	0.00132
LOC511161	Nicotinamide N-methyltransferase-like	12727522	9.57	7.6	3.92	0.000273	6.64509	0.001326
		12901699	8.64	7.49	2.22	0.000274	6.66943	0.001327
LOC784533	uromodulin-like	12784652	6.99	5.92	2.1	0.000274	6.66943	0.001326
		12906180	6.92	5.9	2.03	0.000274	6.66943	0.001326
PCDH7	protocadherin 7	12870985	12.98	11.27	3.27	0.000277	6.74246	0.001338
NSMAF	neutral sphingomyelinase (N-SMase) activation associated factor	12724716	10.18	8.92	2.4	0.000277	6.74246	0.00134
LMOD3	leiomodin 3 (fetal)	12795151	7.46	6.26	2.3	0.000278	6.7668	0.00134
PJA2	praja ring finger 2	12884927	13.38	12.13	2.38	0.00028	6.81548	0.001347
BAZ2A	bromodomain adjacent to zinc finger domain, 2A	12858722	11.19	10.01	2.27	0.000281	6.83982	0.001352
		12912021	8.7	6.76	3.83	0.000284	6.91284	0.001362
MIR1248-1	microRNA mir-1248-1; microRNA mir-1248-2	12683022	9.88	8.34	2.9	0.000285	6.93719	0.001367
LOC515790	olfactory receptor, family 4, subfamily C, member 46-like	12732182	6.75	5.63	2.18	0.000286	6.96153	0.001369
ANKRD10	ankyrin repeat domain 10	12711681	12.42	11.19	2.34	0.000288	7.01021	0.00138
SLC10A1	solute carrier family 10 (sodium/bile acid cotransporter family), member 1	12695993	8.49	10.38	-3.71	0.000289	7.03455	0.001383
SORBS1	sorbin and SH3 domain containing 1	12821633	12.24	11.19	2.07	0.00029	7.05889	0.001385
		12882318	7.26	6.26	2.01	0.000291	7.08323	0.001388
NSG1	neuron specific gene family member 1	12874507	9.26	8.11	2.23	0.000292	7.10757	0.001391
GRIK2	glutamate receptor, ionotropic, kainate 2	12901355	6.62	5.55	2.1	0.000292	7.10757	0.001393
NEFM	neurofilament, medium polypeptide	12889080	7.56	6.54	2.02	0.000292	7.10757	0.001391
NOL8	nucleolar protein 8	12895548	10.94	9.82	2.17	0.000293	7.13191	0.001396
ITGA6	integrin, alpha 6	12783018	16.28	17.96	-3.2	0.000293	7.13191	0.001395
BT.106071		12890531	10.97	9.96	2.01	0.000294	7.15625	0.001397
		12913609	8.82	7.43	2.63	0.000295	7.1806	0.001402
TMEM160	transmembrane protein 160	12756615	7.87	9.04	-2.24	0.000295	7.1806	0.001402
LOC504200	olfactory receptor, family 5, subfamily AN, member 1-like	12731091	8.23	7.16	2.1	0.000299	7.27796	0.001419
		12911709	10.31	9.16	2.21	0.0003	7.3023	0.00142
LOC615852	olfactory receptor, family 13, subfamily J, member 1-like; olfactory receptor, family 13, subfamily J, member 1; olfactory receptor 13J1-like	12895350	10.12	9.02	2.15	0.000301	7.32664	0.001424
		12898757	11.04	12.57	-2.9	0.000301	7.32664	0.001424
PARVB	parvin, beta	12862410	8.72	7.69	2.05	0.000302	7.35098	0.001427
NDUFA12	NADH dehydrogenase (ubiquinone) 1 alpha subcomplex, 12	12864047	10.89	12.21	-2.5	0.000302	7.35098	0.001428
SLCO4C1	solute carrier organic anion transporter family, member 4C1	12883643	9.3	6.74	5.89	0.000303	7.37532	0.00143
GDE1	glycerophosphodiester phosphodiesterase 1	12818082	10.16	11.95	-3.46	0.000303	7.37532	0.00143
ATP5B	ATP synthase, H+ transporting, mitochondrial F1 complex, beta polypeptide	12857355	15.25	16.5	-2.38	0.000306	7.44835	0.00144
THUMPD3	THUMP domain containing 3	12798750	10.75	11.79	-2.06	0.000307	7.47269	0.001445
		12697937	9.77	8.17	3.03	0.000309	7.52137	0.001454
MIR431	microRNA mir-431; PEG11 antisense RNA	12788836	9.06	8.03	2.04	0.000309	7.52137	0.001454
OSGIN2	oxidative stress induced growth inhibitor family member 2	12725835	10.37	11.46	-2.13	0.00031	7.54571	0.001456
		12913403	8.91	7.81	2.15	0.000311	7.57005	0.001461
RFX3	regulatory factor X, 3 (influences HLA class II expression)	12891381	9.33	7.64	3.22	0.000312	7.59439	0.001464
OGN	osteoglycin	12889029	14.01	16.48	-5.54	0.000314	7.64307	0.001473
AGER	advanced glycosylation end product-specific receptor	12801060	8.97	7.82	2.21	0.000316	7.69176	0.001479
DAPK1	death-associated protein kinase 1	12891606	10.51	8.86	3.14	0.000317	7.7161	0.001481
PRKCH	protein kinase C, eta	12689668	10.91	9.83	2.11	0.000319	7.76478	0.001491
ABAT	4-aminobutyrate aminotransferase	12811288	7.52	8.56	-2.05	0.00032	7.78912	0.001491
SLC22A17	solute carrier family 22, member 17	12691225	9.7	8.37	2.51	0.000321	7.81346	0.001497
LOC100296550	peptidyl-prolyl cis-trans isomerase E-like	12726404	6.53	5.45	2.11	0.000322	7.8378	0.001497
		12914403	10.11	9.08	2.05	0.000323	7.86214	0.001501
SLC25A30	solute carrier family 25, member 30	12709269	12.87	11.18	3.22	0.000325	7.91082	0.00151
		12842244	9.13	7.44	3.23	0.000326	7.93517	0.00151
DOCK9	dedicator of cytokinesis 9	12712905	14.16	12.7	2.75	0.000326	7.93517	0.001511
MAGI1		12797458	12.27	10.82	2.73	0.000326	7.93517	0.001512
PPP1R3F	protein phosphatase 1, regulatory subunit 3F	12903961	8.38	7.12	2.4	0.000327	7.95951	0.001515
SYNE2	spectrin repeat containing, nuclear envelope 2	12691348	13.11	11.62	2.82	0.000328	7.98385	0.00152
PEX19	peroxisomal biogenesis factor 19	12838861	12.07	13.32	-2.37	0.000328	7.98385	0.00152
		12880728	10.24	11.68	-2.71	0.000329	8.00819	0.001522
		12912511	8.77	6.89	3.66	0.000331	8.05687	0.001529
ETV1	ets variant 1	12855561	8.64	7.54	2.14	0.000331	8.05687	0.001529
SUN1	Sad1 and UNC84 domain containing 1	12811116	11.39	10.22	2.24	0.000332	8.08121	0.001533
CEP112	centrosomal protein 112kDa	12772981	11.39	10.1	2.44	0.000333	8.10555	0.001536
ZRANB3		12777409	9.39	8.11	2.42	0.000334	8.12989	0.001541
CCL16	chemokine (C-C motif) ligand 16	12765527	11.09	9.98	2.16	0.000334	8.12989	0.001539
		12873066	8.78	7.26	2.86	0.000336	8.17858	0.001549
		12911567	11.92	10.58	2.52	0.000337	8.20292	0.001553
TSKU	tsukushi small leucine rich proteoglycan homolog (Xenopus laevis)	12728761	9.1	7.83	2.4	0.000337	8.20292	0.001551
LOC781778	interferon, omega 1-like	12892062	11.25	10.2	2.08	0.00034	8.27594	0.001561
GCNT4	glucosaminyl (N-acetyl) transferase 4, core 2	12697609	9.47	8.45	2.03	0.00034	8.27594	0.00156
STX2	syntaxin 2	12742911	10.79	9.73	2.08	0.000341	8.30028	0.001564
		12911711	9.19	8.1	2.14	0.000344	8.3733	0.001575
LOC614423	phosphoglycerate mutase 1-like	12710601	10.43	11.72	-2.45	0.000344	8.3733	0.001575
ALAD	aminolevulinate dehydratase	12893324	10.3	11.75	-2.74	0.000344	8.3733	0.001575
LOC787932	olfactory receptor, family 2, subfamily T, member 8-like; olfactory receptor Olr1654-like; olfactory receptor 2T8-like	12882406	6.67	5.57	2.14	0.000345	8.39765	0.001578
CDKAL1	CDK5 regulatory subunit associated protein 1-like 1	12806070	12.11	11.02	2.12	0.000346	8.42199	0.001582
CPT2	carnitine palmitoyltransferase 2	12843141	11.28	13.02	-3.34	0.000347	8.44633	0.001584
TEK	TEK tyrosine kinase, endothelial	12892571	12.18	10.02	4.47	0.000348	8.47067	0.001586
CREG2	cellular repressor of E1A-stimulated genes 2	12708314	8.84	7.83	2.02	0.000348	8.47067	0.001586
ATRNL1	attractin-like 1	12819106	9.18	10.27	-2.13	0.000349	8.49501	0.001589
S100A10	S100 calcium binding protein A10	12836065	16.81	18.49	-3.2	0.00035	8.51935	0.001592
MGAT5	mannosyl (alpha-1,6-)-glycoprotein beta-1,6-N-acetyl-glucosaminyltransferase	12783409	12.04	10.65	2.61	0.000351	8.54369	0.001598
ARPP19	cAMP-regulated phosphoprotein, 19kDa	12688149	9.97	8.88	2.12	0.000351	8.54369	0.001597
BOLA-DOB	major histocompatibility complex, class II, DO beta	12804627	7.9	6.86	2.07	0.000351	8.54369	0.001597
ICAM3	intercellular adhesion molecule 3	12883202	7.77	6.57	2.28	0.000352	8.56803	0.001601
ATR	ataxia telangiectasia and Rad3 related	12679011	9.38	8.34	2.05	0.000353	8.59237	0.001601
ABAT	4-aminobutyrate aminotransferase	12811892	7.51	8.58	-2.1	0.000353	8.59237	0.001602
ACR	acrosin	12856714	7.93	6.37	2.95	0.000356	8.6654	0.001612
		12745078	11.95	10.88	2.1	0.000356	8.6654	0.001611
CYGB	cytoglobin	12762598	11.74	10.73	2.02	0.000356	8.6654	0.001611
SAMM50	sorting and assembly machinery component 50 homolog (S. cerevisiae)	12868766	12.89	14.2	-2.49	0.000356	8.6654	0.001611
		12807027	8.91	7.65	2.4	0.000357	8.68974	0.001613
RLF	rearranged L-myc fusion	12845607	10.46	9.34	2.18	0.000357	8.68974	0.001613
SLC2A3	solute carrier family 2 (facilitated glucose transporter), member 3	12864151	11.27	9.72	2.92	0.000358	8.71408	0.001617
LOC100295762	uncharacterized LOC100295762	12726401	7.23	6.17	2.08	0.000359	8.73842	0.00162
MIR2451	microRNA mir-2451	12872984	10.47	9	2.76	0.00036	8.76276	0.001622
POLE3	polymerase (DNA directed), epsilon 3 (p17 subunit)	12893318	11.73	10.61	2.18	0.000361	8.7871	0.001625
MIR2424-1	microRNA mir-2424-1	12863639	9.33	8.24	2.14	0.000361	8.7871	0.001626
NVL	nuclear VCP-like	12740151	11.86	10.76	2.14	0.000362	8.81144	0.001629
KSR1		12760237	10.07	9.02	2.07	0.000362	8.81144	0.001631
PRPF38A	PRP38 pre-mRNA processing factor 38 (yeast) domain containing A	12843627	12.44	11.04	2.65	0.000365	8.88447	0.00164
RIN2	Ras and Rab interactor 2	12716554	11.04	9.94	2.14	0.000365	8.88447	0.001638
ALDH7A1	aldehyde dehydrogenase 7 family, member A1	12878091	12.1	13.52	-2.66	0.000367	8.93315	0.001647
KIF20B	kinesin family member 20B	12819693	9.51	8.24	2.41	0.000368	8.95749	0.001649
BAD	BCL2-associated agonist of cell death	12834894	9.57	8.55	2.03	0.000369	8.98183	0.001652
LOC789288	olfactory receptor, family 5, subfamily W, member 2-like	12734021	8.94	7.92	2.03	0.00037	9.00617	0.001653
MAOA	monoamine oxidase A	12907114	13.43	11.8	3.08	0.000373	9.07919	0.001665
IMMT	inner membrane protein, mitochondrial	12699444	10.69	11.83	-2.21	0.000374	9.10353	0.001668
SVIL	supervillin	12717993	11.63	10.05	2.98	0.000375	9.12787	0.00167
EDN1	endothelin 1	12804444	9.08	7.77	2.48	0.000376	9.15222	0.001674
RPF1	ribosome production factor 1 homolog (S. cerevisiae)	12844537	10.69	9.59	2.15	0.000376	9.15222	0.001674
SLMO2	slowmo homolog 2 (Drosophila)	12717041	10.9	12.21	-2.48	0.000376	9.15222	0.001674
LIPE	lipase, hormone-sensitive	12749602	16.16	14.31	3.6	0.000377	9.17656	0.001676
WBSCR22	Williams Beuren syndrome chromosome region 22	12816646	12.3	14.36	-4.19	0.000377	9.17656	0.001679
TRIB1	tribbles homolog 1 (Drosophila)	12725414	10.34	8.82	2.86	0.000378	9.2009	0.00168
MMP14	matrix metallopeptidase 14 (membrane-inserted)	12693536	14.2	13.01	2.29	0.000378	9.2009	0.00168
RBPJ	recombination signal binding protein for immunoglobulin kappa J region	12872617	14.5	12.98	2.87	0.000379	9.22524	0.001681
KIAA1524	KIAA1524 ortholog	12686124	9.11	7.88	2.34	0.000383	9.3226	0.001696
UTRN	utrophin; utrophin-like	12898092	15.08	13.93	2.22	0.000383	9.3226	0.001696
DHX37	DEAH (Asp-Glu-Ala-His) box polypeptide 37	12743368	8.76	7.4	2.58	0.000387	9.41997	0.001708
PHC3	polyhomeotic homolog 3 (Drosophila)	12681574	13.81	12.48	2.52	0.000388	9.44431	0.001711
TLR8	toll-like receptor 8	12909180	11.68	14.64	-7.79	0.000388	9.44431	0.00171
FAU	Finkel-Biskis-Reilly murine sarcoma virus (FBR-MuSV) ubiquitously expressed	12863005	11.99	10.95	2.06	0.000391	9.51733	0.00172
ECSCR	endothelial cell-specific chemotaxis regulator	12884951	10.22	8.77	2.73	0.000393	9.56601	0.001727
COX7B	cytochrome c oxidase subunit VIIb	12741692	12.36	13.44	-2.1	0.000396	9.63904	0.001734
		12912079	7.6	5.23	5.16	0.000398	9.68772	0.001739
LOC616364	chemokine (C-C motif) ligand 3-like 1-like	12772864	10.82	9.74	2.11	0.000398	9.68772	0.00174
RNF125	ring finger protein 125	12809835	13.34	15.19	-3.6	0.000398	9.68772	0.001739
MIR2284T	microRNA mir-2284t	12730574	6.9	5.81	2.14	0.000401	9.76074	0.001748
TIMD4	T-cell immunoglobulin and mucin domain containing 4	12884116	7.28	6.26	2.03	0.000401	9.76074	0.001748
LEFTY2	left-right determination factor 2	12740334	6.79	5.58	2.31	0.000402	9.78508	0.001753
LOC515451	histone cluster 1, H2bd-like	12824039	7.28	6.01	2.41	0.000403	9.80942	0.001756
CXHXorf23	chromosome X open reading frame, human CXorf23	12903671	11.24	10.23	2.02	0.000403	9.80942	0.001754
SLC25A13	solute carrier family 25, member 13 (citrin)	12855785	8.68	10.08	-2.64	0.000404	9.83376	0.001756
ZNF423	zinc finger protein 423	12756497	11.48	10.15	2.52	0.000405	9.85811	0.001761
RABEP1	rabaptin, RAB GTPase binding effector protein 1	12768071	14.26	12.98	2.43	0.000407	9.90679	0.001766
AQP3	aquaporin 3 (Gill blood group)	12895640	9.35	8.16	2.29	0.000407	9.90679	0.001768
MYSM1	Myb-like, SWIRM and MPN domains 1	12838504	11.2	10.15	2.07	0.000407	9.90679	0.001767
IL18R1	interleukin 18 receptor 1	12698826	6.85	5.7	2.22	0.00041	9.97981	0.001777
VCAM1	vascular cell adhesion molecule 1	12846405	7.22	8.87	-3.14	0.000412	10.0285	0.001783
C26H10orf131	chromosome 26 open reading frame, human C10orf131; uncharacterized LOC100848755	12819402	10.07	8.63	2.71	0.000415	10.1015	0.001794
ALDH5A1	aldehyde dehydrogenase 5 family, member A1	12806154	8.38	9.69	-2.48	0.000417	10.1502	0.001801
PLCB4	phospholipase C, beta 4	12713650	12.52	11.18	2.53	0.000418	10.1745	0.001801
BOD1L	biorientation of chromosomes in cell division 1-like	12873825	12.14	10.94	2.31	0.000418	10.1745	0.001803
PFKFB1	6-phosphofructo-2-kinase/fructose-2,6-biphosphatase 1	12907252	8.19	9.47	-2.42	0.000421	10.2476	0.001812
LYRM5	LYR motif containing 5	12869148	11.2	12.7	-2.82	0.000421	10.2476	0.00181
NR4A3	nuclear receptor subfamily 4, group A, member 3	12890889	8.72	6.76	3.89	0.000423	10.2962	0.001819
PPIP5K1	diphosphoinositol pentakisphosphate kinase 1	12792239	11.05	12.46	-2.66	0.000424	10.3206	0.00182
SPRY3	sprouty homolog 3 (Drosophila)	12909777	8.86	11.04	-4.51	0.000424	10.3206	0.001822
		12911849	7.78	6.29	2.81	0.000425	10.3449	0.001824
AGAP1	ArfGAP with GTPase domain, ankyrin repeat and PH domain 1	12838972	8.8	7.79	2.03	0.000425	10.3449	0.001825
		12911607	12.55	11	2.91	0.000427	10.3936	0.001831
PHIP	pleckstrin homology domain interacting protein	12900556	12.48	11.17	2.47	0.000427	10.3936	0.001832
PSMB4	proteasome (prosome, macropain) subunit, beta type, 4	12843443	10.85	12.05	-2.3	0.000428	10.4179	0.001833
CHD2	chromodomain helicase DNA binding protein 2; chromodomain-helicase-DNA-binding protein 2-like	12793311	12.51	11.44	2.1	0.000429	10.4423	0.001837
MAN1A2	mannosidase, alpha, class 1A, member 2	12846082	11.85	10.62	2.36	0.000434	10.564	0.001849
UQCRQ	ubiquinol-cytochrome c reductase, complex III subunit VII, 9.5kDa	12877237	9.31	10.7	-2.63	0.000435	10.5883	0.001856
MIR2359	microRNA mir-2359	12784976	13.71	12.49	2.33	0.000438	10.6614	0.001863
SRPK2	SRSF protein kinase 2	12853503	14.02	12.8	2.33	0.000439	10.6857	0.001866
NPR3	natriuretic peptide receptor C/guanylate cyclase C (atrionatriuretic peptide receptor C)	12786931	8.96	7.29	3.19	0.000441	10.7344	0.001874
MEX3D	mex-3 homolog D (C. elegans)	12887830	9.91	8.53	2.6	0.000442	10.7587	0.001878
FOXN2	forkhead box N2	12700657	12.83	14.75	-3.78	0.000442	10.7587	0.001876
ACAT2	acetyl-CoA acetyltransferase 2	12897137	9.74	11.19	-2.73	0.000443	10.7831	0.001882
		12847360	14.77	13.47	2.47	0.000444	10.8074	0.001883
		12912419	10.09	8.82	2.42	0.000444	10.8074	0.001884
LOC100298572	uncharacterized LOC100298572	12693121	9.71	10.93	-2.33	0.000444	10.8074	0.001884
LOC788401	olfactory receptor 13F1-like; olfactory receptor, family 13, subfamily F, member 1	12896084	7.11	6.09	2.03	0.000447	10.8804	0.001894
XPR1	xenotropic and polytropic retrovirus receptor 1	12736854	10.87	9.62	2.37	0.000448	10.9048	0.001896
AFF4	AF4/FMR2 family, member 4	12887551	14.28	13.24	2.05	0.000451	10.9778	0.001905
ZNF283		12751954	8.47	7.34	2.2	0.000453	11.0265	0.001912
		12914837	8.46	9.99	-2.89	0.000456	11.0995	0.001922
SLC16A1	solute carrier family 16, member 1 (monocarboxylic acid transporter 1)	12836738	13.09	14.91	-3.54	0.000458	11.1482	0.001929
BMS1	BMS1 homolog, ribosome assembly protein (yeast)	12826279	11.15	10.07	2.12	0.00046	11.1969	0.001933
ASPN	asporin	12893122	10.71	12.49	-3.43	0.000461	11.2212	0.001935
EPHA3	EPH receptor A3	12681732	8.31	10.24	-3.83	0.000461	11.2212	0.001938
SOX5	SRY (sex determining region Y)-box 5	12861001	10.95	9.34	3.06	0.000463	11.2699	0.001941
LOC527187	protein phosphatase 1, regulatory subunit 3E-like	12690064	8.27	7.27	2.01	0.000463	11.2699	0.001941
SAP18	Sin3A-associated protein, 18kDa	12712871	12.21	11.17	2.06	0.000464	11.2942	0.001942
PANK1	pantothenate kinase 1	12822811	8.51	9.75	-2.37	0.000464	11.2942	0.001942
GLYAT	glycine-N-acyltransferase	12730824	10.97	13.3	-5.02	0.000467	11.3672	0.001951
LOC100851309	olfactory receptor 52N4-like	12733998	8.44	7.05	2.61	0.00047	11.4403	0.00196
AEBP1	AE binding protein 1	12853157	13.1	14.55	-2.74	0.00047	11.4403	0.00196
ADAM22	ADAM metallopeptidase domain 22	12850570	8.23	7.03	2.3	0.000471	11.4646	0.001964
LOC509810	zinc finger protein LOC509810	12750696	8.79	7.39	2.64	0.000473	11.5133	0.001971
EWSR1	Ewing sarcoma breakpoint region 1	12743614	14.38	13.05	2.53	0.000473	11.5133	0.001971
ERAP1	endoplasmic reticulum aminopeptidase 1	12885399	9.77	8.72	2.07	0.000473	11.5133	0.001971
DLAT	dihydrolipoamide S-acetyltransferase	12727678	12.29	13.68	-2.61	0.000474	11.5376	0.001973
GPR126		12898060	11.22	8.9	4.99	0.000479	11.6593	0.001987
MLLT10	myeloid/lymphoid or mixed-lineage leukemia (trithorax homolog, Drosophila); translocated to, 10	12717651	12.99	11.74	2.37	0.000479	11.6593	0.001987
VPS13C	vacuolar protein sorting 13 homolog C (S. cerevisiae)	12692366	11.59	10.43	2.23	0.00048	11.6837	0.001991
		12912675	10.36	9.3	2.08	0.00048	11.6837	0.001992
SREK1		12786853	12.59	10.93	3.17	0.000481	11.708	0.001992
MRAS	muscle RAS oncogene homolog	12686534	12.82	13.97	-2.22	0.000484	11.781	0.002
		12827522	8.52	7.22	2.46	0.000485	11.8054	0.002005
LOC781493	collagen alpha-1(XIV) chain-like	12723659	9.94	12.15	-4.64	0.000485	11.8054	0.002005
		12912189	9.3	7.95	2.56	0.00049	11.9271	0.002016
TMEM14C	transmembrane protein 14C	12806610	14.84	16.07	-2.34	0.000492	11.9758	0.002021
		12911427	10.21	8.99	2.32	0.000495	12.0488	0.002031
TIPIN	TIMELESS interacting protein	12694007	11.17	9.86	2.48	0.000496	12.0731	0.002035
CRLS1	cardiolipin synthase 1	12714853	12.1	10.87	2.34	0.000498	12.1218	0.002041
PGAP3	post-GPI attachment to proteins 3	12770041	9	7.86	2.19	0.0005	12.1705	0.002046
		12912425	14.2	13.08	2.18	0.0005	12.1705	0.002046
		12914233	14.2	13.08	2.18	0.0005	12.1705	0.002046
FER	fer (fps/fes related) tyrosine kinase	12880802	12.63	11.49	2.2	0.000507	12.3409	0.002071
PDE1C	phosphodiesterase 1C, calmodulin-dependent 70kDa	12850689	9.02	7.99	2.04	0.000508	12.3652	0.002071
ADAM9	ADAM metallopeptidase domain 9	12823486	13.08	14.09	-2.01	0.000508	12.3652	0.002071
CD99	CD99 molecule	12907746	16.6	15.49	2.16	0.000511	12.4383	0.00208
		12913723	7.5	6.41	2.12	0.000511	12.4383	0.00208
		12912655	8.61	7.59	2.03	0.000511	12.4383	0.00208
DCXR	dicarbonyl/L-xylulose reductase	12763941	8.42	9.45	-2.05	0.000515	12.5356	0.00209
EPCAM	epithelial cell adhesion molecule	12699923	8.72	7.38	2.52	0.000521	12.6817	0.002108
AADAC	arylacetamide deacetylase (esterase)	12684939	6.92	5.71	2.32	0.000521	12.6817	0.002108
PPP1R7	protein phosphatase 1, regulatory subunit 7	12836648	11.98	10.89	2.13	0.000523	12.7303	0.002116
		12912191	7.3	6.05	2.38	0.000525	12.779	0.00212
POGLUT1	protein O-glucosyltransferase 1	12679972	7.71	6.6	2.15	0.000525	12.779	0.002121
TC2N	tandem C2 domains, nuclear	12793256	13.51	11.55	3.9	0.000527	12.8277	0.002127
C3H1orf52	chromosome 3 open reading frame, human C1orf52	12837546	8.05	6.97	2.11	0.00053	12.9007	0.002138
PPIP5K2	diphosphoinositol pentakisphosphate kinase 2	12882142	12.58	11.35	2.33	0.000532	12.9494	0.002144
TGS1	trimethylguanosine synthase 1	12722249	11.11	9.99	2.18	0.000533	12.9738	0.002146
RIMKLB	ribosomal modification protein rimK-like family member B	12867705	10.78	9.66	2.16	0.000536	13.0468	0.002154
C10H5orf13	chromosome 10 open reading frame, human C5orf13	12687512	12.3	14.39	-4.26	0.000536	13.0468	0.002157
H3F3B	H3 histone, family 3B	12765572	14.76	12.53	4.7	0.000538	13.0955	0.002162
		12912833	8.35	7.21	2.21	0.000539	13.1198	0.002163
OPRL1	opiate receptor-like 1	12717799	9.37	8.37	2.01	0.000539	13.1198	0.002163
TIPARP	TCDD-inducible poly(ADP-ribose) polymerase	12686567	11.42	10.21	2.31	0.000542	13.1928	0.00217
BCL2L1	BCL2-like 1	12718083	10.62	8.37	4.75	0.000545	13.2658	0.002178
AFF1	AF4/FMR2 family, member 1	12872656	12.6	11.14	2.75	0.000546	13.2902	0.00218
NPHS1	nephrosis 1, congenital, Finnish type (nephrin)	12757645	7.27	6.13	2.2	0.000551	13.4119	0.002199
CLEC4D	C-type lectin domain family 4, member D	12862473	9.08	7.6	2.78	0.000554	13.4849	0.002206
PSMA4	proteasome (prosome, macropain) subunit, alpha type, 4	12789704	12.14	13.21	-2.09	0.000556	13.5336	0.002212
NTN4	netrin 4	12867595	9.27	8.08	2.28	0.000557	13.5579	0.002213
CCRL2	chemokine (C-C motif) receptor-like 2	12799181	7.22	5.98	2.37	0.000558	13.5823	0.002218
MERTK	c-mer proto-oncogene tyrosine kinase	12704278	9.52	8	2.87	0.00056	13.631	0.002221
NR2C2	nuclear receptor subfamily 2, group C, member 2	12798421	10.68	9.46	2.32	0.00056	13.631	0.00222
ITSN1	intersectin 1 (SH3 domain protein)	12684305	13.08	12.01	2.11	0.00056	13.631	0.00222
SAT1	spermidine/spermine N1-acetyltransferase 1	12907723	13.5	15.09	-3.01	0.000561	13.6553	0.002224
2015-03-07	membrane-associated ring finger (C3HC4) 7	12780852	15.06	13.88	2.27	0.000563	13.704	0.002229
C11H2orf49	chromosome 11 open reading frame, human C2orf49	12702132	8.22	7.12	2.15	0.000569	13.85	0.002246
SOX18	SRY (sex determining region Y)-box 18	12715424	8.02	6.31	3.28	0.000575	13.9961	0.002265
MYADM	myeloid-associated differentiation marker	12750158	12.47	9.55	7.57	0.000577	14.0448	0.002271
LOC783533	ribosomal protein S6 pseudogene	12862987	8.93	7.46	2.77	0.000577	14.0448	0.002271
HLF	hepatic leukemia factor	12763468	11.24	10.15	2.13	0.000579	14.0934	0.002274
TSC22D2	TSC22 domain family, member 2	12686587	11.16	9.78	2.61	0.000583	14.1908	0.002285
MESDC2	mesoderm development candidate 2	12792520	12.1	11.04	2.08	0.000586	14.2638	0.002293
NDUFV2	NADH dehydrogenase (ubiquinone) flavoprotein 2, 24kDa	12807525	12.79	13.89	-2.15	0.000587	14.2882	0.002296
LITAF	lipopolysaccharide-induced TNF factor	12817072	13.06	11.98	2.13	0.000588	14.3125	0.002298
SLC25A39	solute carrier family 25, member 39	12769217	11.89	13.37	-2.8	0.000589	14.3368	0.0023
LOC100849761	uncharacterized LOC100849761	12804267	7.68	6.39	2.44	0.000605	14.7263	0.002351
MMD	monocyte to macrophage differentiation-associated	12770033	13.63	15.96	-5.04	0.000608	14.7993	0.002356
GGTA1	alpha-galactosyltransferase 1 (glycoprotein)	12703901	12.84	11.65	2.28	0.000609	14.8237	0.002361
NDUFS7	NADH dehydrogenase (ubiquinone) Fe-S protein 7, 20kDa (NADH-coenzyme Q reductase)	12877364	8.38	10.18	-3.48	0.00061	14.848	0.002364
CEP120	centrosomal protein 120kDa	12880617	11.55	10.26	2.45	0.000611	14.8724	0.002365
MOSPD2	motile sperm domain containing 2	12907669	11.01	9.95	2.08	0.000611	14.8724	0.002365
ATXN2	ataxin 2; ataxin-2-like	12747307	13.83	12.69	2.2	0.000615	14.9697	0.002377
OR5T1	olfactory receptor, family 5, subfamily T, member 1	12730402	7.38	5.94	2.7	0.000616	14.9941	0.002382
		12913841	5.65	4.5	2.22	0.000617	15.0184	0.002385
TCEAL1	transcription elongation factor A (SII)-like 1	12903432	7.3	6.27	2.05	0.000617	15.0184	0.002385
LOC529707	homeobox protein engrailed-1-like	12782589	10.27	9.13	2.2	0.000618	15.0427	0.002387
[truncated: 887 more rows]
