# Supplementary material for: Differential transcript abundance in adipose tissue of mature beef cows during feed restriction and realimentation
Source: PLoS One. 2018 Mar 13;13(3):e0194104. doi: 10.1371/journal.pone.0194104 (PMC5849288; doi:10.1371/journal.pone.0194104)
Supplement: S4 Table — (XLSX) [file pone.0194104.s004.xlsx]

## Sheet: S4 Table
Supplmental Table 4. Differentially expressed genes identified among animals with lesser body weight gain between feed restriction (n=6) and realimentation (n=6).
Gene Symbol1	Description	Transcript Cluster ID2	Restricted Diet3	Ad Libitum Diet3	Fold Change4	ANOVA P-value5	Bonferroni Corrected P6	FDR p-value7
ACLY	ATP citrate lyase	12769528	11.38	17.74	-82.15	8.9e-07	0.0216635	3.5e-05
INSIG1	insulin induced gene 1	12850024	10.28	14.74	-22	2.89e-07	0.00703455	2.1e-05
THRSP	thyroid hormone responsive	12833855	16.69	19.93	-9.45	9.2e-07	0.0223937	3.6e-05
IDI1	isopentenyl-diphosphate delta isomerase 1	12715074	13.05	16.26	-9.26	9.52e-07	0.0231726	3.6e-05
		12863021	11.04	13.81	-6.83	1.4e-07	0.00340774	1.5e-05
DBI	diazepam binding inhibitor (GABA receptor modulator, acyl-CoA binding protein)	12779585	12.8	15.3	-5.64	1.12e-07	0.00272619	1.3e-05
FDFT1	farnesyl-diphosphate farnesyltransferase 1	12892713	10.34	12.39	-4.14	1e-06	0.024341	4.3e-05
PSMB5	proteasome (prosome, macropain) subunit, beta type, 5	12690700	10.98	12.74	-3.39	2e-06	0.048682	5.1e-05
S100A10	S100 calcium binding protein A10	12836065	16.77	18.49	-3.3	1.99e-07	0.00484386	1.7e-05
UBE2V1	ubiquitin-conjugating enzyme E2 variant 1	12721029	11.97	13.69	-3.29	8.87e-08	0.00215905	1.2e-05
ALDOA	aldolase A, fructose-bisphosphate	12816154	17.56	19.19	-3.09	6.84e-07	0.0166492	3.1e-05
RPL10	ribosomal protein L10	12903008	17.82	19.45	-3.09	1e-06	0.024341	4.2e-05
PCDH12	protocadherin 12	12887339	6.65	8.18	-2.88	1e-06	0.024341	4.7e-05
		12717836	8.36	9.76	-2.65	8.23e-07	0.0200326	3.4e-05
GOSR1	golgi SNAP receptor complex member 1	12762736	15.29	16.53	-2.37	8.01e-07	0.0194971	3.4e-05
IGFBP7	insulin-like growth factor binding protein 7	12875788	18.55	19.76	-2.31	8.11e-07	0.0197406	3.4e-05
SHC2	SHC (Src homology 2 domain containing) transforming protein 2	12886608	7.95	6.95	2.01	5.55e-09	0.000135093	3e-06
CHRD	chordin	12684204	8.3	7.29	2.01	1.17e-07	0.0028479	1.4e-05
WDR20	WD repeat domain 20	12790112	10.71	9.7	2.01	1.34e-07	0.00326169	1.4e-05
		12914167	6.98	5.97	2.01	1.53e-07	0.00372417	1.5e-05
GCGR	glucagon receptor	12770467	7.13	6.12	2.01	1.64e-07	0.00399192	1.6e-05
MIR135A-1	microRNA mir-135a-1	12794221	5.53	4.52	2.01	1.91e-07	0.00464913	1.7e-05
OXTR	oxytocin receptor	12794361	6.79	5.79	2.01	5.57e-07	0.0135579	2.8e-05
TMEM215	transmembrane protein 215	12893268	7.78	6.78	2.01	6.91e-07	0.0168196	3.1e-05
		12760185	6.3	5.29	2.01	8.1e-07	0.0197162	3.4e-05
LOC100336889	promotilin-like	12863850	9.69	8.68	2.01	8.16e-07	0.0198623	3.4e-05
		12902126	7.83	6.83	2.01	8.22e-07	0.0200083	3.4e-05
		12913139	8.67	7.66	2.01	9.55e-07	0.0232457	3.6e-05
MYO1A	myosin IA	12857067	6.86	5.85	2.01	1e-06	0.024341	4.6e-05
LOC529516	olfactory receptor 24-like	12706596	8.39	7.38	2.01	2e-06	0.048682	6.1e-05
ZNF746	zinc finger protein 746	12854617	8.89	7.88	2.01	2e-06	0.048682	4.8e-05
		12912641	8.78	7.77	2.02	2.4e-10	5.84184e-06	2e-06
DYRK4	dual-specificity tyrosine-(Y)-phosphorylation regulated kinase 4; dual specificity tyrosine-phosphorylation-regulated kinase 4-like	12866856	7.26	6.25	2.02	1.48e-09	3.60247e-05	2e-06
		12911355	11.34	10.32	2.02	1.17e-07	0.0028479	1.4e-05
NFKBID	nuclear factor of kappa light polypeptide gene enhancer in B-cells inhibitor, delta	12759088	7.95	6.93	2.02	1.28e-07	0.00311565	1.4e-05
TSPAN10		12772997	6.04	5.03	2.02	1.44e-07	0.0035051	1.5e-05
		12914637	7.37	6.36	2.02	1.46e-07	0.00355379	1.5e-05
RBP3	retinol binding protein 3, interstitial	12827704	6.52	5.51	2.02	3.29e-07	0.00800819	2.1e-05
PCNX	pecanex homolog (Drosophila)	12689280	11.68	10.66	2.02	4.07e-07	0.00990679	2.4e-05
SLC26A8	solute carrier family 26, member 8	12806087	6.68	5.67	2.02	8.3e-07	0.020203	3.4e-05
KCNJ14	potassium inwardly-rectifying channel, subfamily J, member 14	12753538	6.18	5.16	2.02	1e-06	0.024341	4.5e-05
		12882318	7.13	6.11	2.02	2e-06	0.048682	6.1e-05
		12914463	8.21	7.19	2.03	2.07e-11	5.03859e-07	4.94e-07
CCKAR	cholecystokinin A receptor	12873648	6.69	5.67	2.03	1.35e-09	3.28604e-05	2e-06
		12912023	7.65	6.63	2.03	3.46e-08	0.000842199	8e-06
		12913457	7.1	6.08	2.03	6.26e-08	0.00152375	1.1e-05
EML6	echinoderm microtubule associated protein like 6	12700220	7.88	6.86	2.03	1.21e-07	0.00294526	1.4e-05
KIAA0415	KIAA0415 ortholog	12816447	9.44	8.42	2.03	1.71e-07	0.00416231	1.6e-05
OGG1	8-oxoguanine DNA glycosylase	12799290	8.28	7.26	2.03	3.7e-07	0.00900617	2.3e-05
SEMA4B	semaphorin-4B-like	12789656	7.1	6.08	2.03	6.92e-07	0.016844	3.1e-05
BFSP1	beaded filament structural protein 1, filensin	12718030	6.43	5.41	2.03	9.41e-07	0.0229049	3.6e-05
WNT1	wingless-type MMTV integration site family, member 1	12868101	7.75	6.73	2.03	1e-06	0.024341	4.6e-05
		12911441	7.3	6.28	2.03	1e-06	0.024341	4.2e-05
BPIFB6	BPI fold containing family B, member 6	12715376	7.7	6.67	2.04	2.04e-08	0.000496556	6e-06
GPR179	G protein-coupled receptor 179	12773503	7.86	6.83	2.04	6.16e-08	0.00149941	1.1e-05
C25H16orf89	chromosome 25 open reading frame, human C16orf89	12818483	7.63	6.6	2.04	1.14e-07	0.00277487	1.4e-05
BT.87578		12879301	6.06	5.03	2.04	1.42e-07	0.00345642	1.5e-05
C28H10orf107	chromosome 28 open reading frame, human C10orf107	12826173	9.41	8.38	2.04	2.05e-07	0.00498991	1.8e-05
ZNF775		12848806	7.46	6.44	2.04	2.18e-07	0.00530634	1.8e-05
		12842974	6.7	5.68	2.04	3.13e-07	0.00761873	2.1e-05
KPRP	keratinocyte proline-rich protein	12842290	7.51	6.48	2.04	1e-06	0.024341	4.7e-05
PCDH19	protocadherin 19	12904519	7.58	6.55	2.04	1e-06	0.024341	4.3e-05
ANKRD11	ankyrin repeat domain 11	12758448	9.76	8.73	2.04	2e-06	0.048682	6e-05
RPAP2	RNA polymerase II associated protein 2	12845817	12.27	11.24	2.04	2e-06	0.048682	5.1e-05
		12788880	8.57	7.54	2.05	6.84e-08	0.00166492	1.1e-05
		12912735	8.27	7.23	2.05	8.81e-08	0.00214444	1.2e-05
TKTL1	transketolase-like 1	12903459	7.59	6.55	2.05	9.49e-08	0.00230996	1.2e-05
LAMA1	laminin, alpha 1	12809293	7.25	6.22	2.05	1.2e-07	0.00292092	1.4e-05
FAM131C	family with sequence similarity 131, member C; uncharacterized LOC789509	12779522	8.3	7.26	2.05	1.27e-07	0.00309131	1.4e-05
HYLS1	hydrolethalus syndrome 1	12831567	7.73	6.7	2.05	1.3e-07	0.00316433	1.4e-05
AZU1	azurocidin 1	12876611	7.64	6.6	2.05	1.47e-07	0.00357813	1.5e-05
TMEM178B	transmembrane protein 178B	12852513	7.74	6.7	2.05	1.5e-07	0.00365115	1.5e-05
		12911513	6.17	5.14	2.05	1.72e-07	0.00418665	1.6e-05
TBC1D22B	TBC1 domain family, member 22B	12803548	9.12	8.09	2.05	3.14e-07	0.00764307	2.1e-05
TNFRSF6B	tumor necrosis factor receptor superfamily, member 6b, decoy	12721397	6.4	5.36	2.05	3.62e-07	0.00881144	2.2e-05
PAK7	p21 protein (Cdc42/Rac)-activated kinase 7	12719176	6.61	5.57	2.05	5.76e-07	0.0140204	2.8e-05
CPN2	carboxypeptidase N, polypeptide 2	12682338	6.3	5.26	2.05	5.84e-07	0.0142151	2.8e-05
PGK2	phosphoglycerate kinase 2	12806448	6.11	5.08	2.05	1e-06	0.024341	3.9e-05
TAT	tyrosine aminotransferase	12752908	6.23	5.19	2.06	9.91e-09	0.000241219	4e-06
RPRM	reprimo, TP53 dependent G2 arrest mediator candidate	12779214	6.94	5.9	2.06	1.17e-07	0.0028479	1.4e-05
IL36RN	interleukin 36 receptor antagonist	12700357	7.56	6.52	2.06	1.94e-07	0.00472215	1.7e-05
PGC	progastricsin (pepsinogen C)	12805628	7.82	6.78	2.06	4.86e-07	0.0118297	2.6e-05
VGLL1		12905600	7.59	6.55	2.06	5.52e-07	0.0134362	2.8e-05
KCNE1	potassium voltage-gated channel, Isk-related family, member 1	12681153	6.14	5.1	2.06	5.57e-07	0.0135579	2.8e-05
		12913251	7.12	6.08	2.06	7.66e-07	0.0186452	3.3e-05
KRTAP15-1	keratin associated protein 15-1	12687282	6.73	5.69	2.06	1e-06	0.024341	3.8e-05
CPS1	carbamoyl-phosphate synthase 1, mitochondrial	12776100	7.51	6.47	2.06	1e-06	0.024341	4.7e-05
MIR96	microRNA mir-96	12852750	6.71	5.66	2.06	1e-06	0.024341	4.3e-05
IVL	involucrin	12842548	7.44	6.4	2.06	2e-06	0.048682	4.9e-05
NUP37	nucleoporin 37kDa	12863408	10.13	9.09	2.06	2e-06	0.048682	4.9e-05
C9H6orf118	chromosome 9 open reading frame, human C6orf118	12900283	7.2	6.16	2.06	2e-06	0.048682	6.1e-05
TMEM180	transmembrane protein 180	12819655	8.47	7.42	2.07	6.77e-08	0.00164789	1.1e-05
PRHOXNB	parahox cluster neighbor	12709739	9.86	8.81	2.07	5.96e-07	0.0145072	2.9e-05
C1H3orf70	chromosome 1 open reading frame, human C3orf70	12682437	8.96	7.92	2.07	7.84e-07	0.0190833	3.3e-05
MIR2420	microRNA mir-2420	12852732	7.85	6.8	2.07	8.4e-07	0.0204464	3.4e-05
RASL10B	RAS-like, family 10, member B	12771020	8.08	7.03	2.07	8.52e-07	0.0207385	3.4e-05
PRSS48		12747228	7.19	6.15	2.07	8.59e-07	0.0209089	3.4e-05
WBSCR28	Williams-Beuren syndrome chromosome region 28	12818306	7.68	6.63	2.07	1e-06	0.024341	4.3e-05
		12693214	5.13	4.08	2.07	2e-06	0.048682	5.4e-05
CIT	citron (rho-interacting, serine/threonine kinase 21)	12744882	7.59	6.54	2.07	2e-06	0.048682	5.1e-05
C25H16orf54	chromosome 25 open reading frame, human C16orf54	12810804	7.89	6.84	2.07	2e-06	0.048682	5.2e-05
FCRL3	Fc receptor-like 3	12838491	7.11	6.06	2.07	2e-06	0.048682	5e-05
DGKK	diacylglycerol kinase, kappa	12909663	7.76	6.71	2.07	2e-06	0.048682	5.2e-05
ZNF688	zinc finger protein 688	12818624	7.38	6.32	2.08	3.17e-08	0.00077161	8e-06
BIRC5	baculoviral IAP repeat containing 5	12767844	8.41	7.35	2.08	5.16e-08	0.001256	1e-05
OR2Y1	olfactory receptor, family 2, subfamily Y, member 1	12888525	6.3	5.25	2.08	6.82e-08	0.00166006	1.1e-05
BT.61239		12751825	6.91	5.85	2.08	2.79e-07	0.00679114	2e-05
KIAA1456	putative methyltransferase KIAA1456 homolog	12825070	7.24	6.18	2.08	2.96e-07	0.00720494	2.1e-05
LOC506388	intestine-specific homeobox-like	12858096	7.62	6.56	2.08	3.93e-07	0.00956601	2.3e-05
GRM6	glutamate receptor, metabotropic 6	12880303	6.37	5.31	2.08	6.61e-07	0.0160894	3e-05
CRYGS	crystallin, gamma S	12678675	7.34	6.28	2.08	1e-06	0.024341	4.6e-05
YLPM1	YLP motif containing 1	12691500	11.46	10.41	2.08	1e-06	0.024341	4.4e-05
OPN1LW	opsin 1 (cone pigments), long-wave-sensitive	12902931	6.92	5.87	2.08	2e-06	0.048682	5.5e-05
CLASP2	cytoplasmic linker associated protein 2	12799650	11.59	10.53	2.09	8.14e-08	0.00198136	1.2e-05
GPR22	G protein-coupled receptor 22	12852400	6.81	5.74	2.09	1.86e-07	0.00452743	1.7e-05
NR2C2	nuclear receptor subfamily 2, group C, member 2	12798421	10.62	9.56	2.09	9.2e-07	0.0223937	3.6e-05
RAB3IL1	RAB3A interacting protein (rabin3)-like 1	12834851	8.47	7.4	2.09	1e-06	0.024341	4.6e-05
WDR72	WD repeat domain 72	12690012	7.67	6.61	2.09	2e-06	0.048682	5.1e-05
HIST1H2AC	histone cluster 1, H2ac	12805079	9.06	8	2.09	2e-06	0.048682	5.4e-05
PPP1R32	protein phosphatase 1, regulatory subunit 32	12829915	6.54	5.48	2.09	2e-06	0.048682	6e-05
PRSS42	protease, serine, 42	12794603	6.34	5.27	2.1	1.02e-08	0.000248278	4e-06
TRIM3	tripartite motif containing 3	12729122	9.3	8.23	2.1	8.25e-08	0.00200813	1.2e-05
WDR52	WD repeat domain 52	12684528	7.36	6.29	2.1	9.36e-08	0.00227832	1.2e-05
RTDR1	rhabdoid tumor deletion region gene 1	12744538	8.54	7.47	2.1	2.68e-07	0.00652339	2e-05
PRSS50		12795839	6.99	5.92	2.1	3.48e-07	0.00847067	2.2e-05
MUTYH	mutY homolog (E. coli)	12838054	8.01	6.94	2.1	4.3e-07	0.0104666	2.4e-05
LOC509782		12873875	8.88	7.81	2.1	5.65e-07	0.0137527	2.8e-05
MAPK8IP3	mitogen-activated protein kinase 8 interacting protein 3	12813635	8.83	7.75	2.1	6.22e-07	0.0151401	2.9e-05
TMEM217	transmembrane protein 217	12806792	6.31	5.24	2.1	1e-06	0.024341	4.5e-05
		12911655	6.85	5.78	2.1	1e-06	0.024341	4.3e-05
MIR2450A	microRNA mir-2450a	12872980	12.02	10.95	2.1	2e-06	0.048682	5.2e-05
TLR10	toll-like receptor 10	12875447	7.73	6.65	2.11	4.66e-07	0.0113429	2.5e-05
DND1	dead end homolog 1 (zebrafish)	12885969	7.38	6.3	2.11	6.98e-07	0.01699	3.1e-05
ZFYVE26	zinc finger, FYVE domain containing 26	12694736	8.95	7.87	2.11	7.66e-07	0.0186452	3.3e-05
TUBGCP3	tubulin, gamma complex associated protein 3	12712196	10.18	9.1	2.11	2e-06	0.048682	5.6e-05
LOC100335867	uncharacterized LOC100335867	12717875	9.07	8	2.11	2e-06	0.048682	5.6e-05
XRCC1	X-ray repair complementing defective repair in Chinese hamster cells 1	12759332	9.26	8.18	2.11	2e-06	0.048682	4.8e-05
MGC128071	sperm tail protein-like	12865204	5.9	4.82	2.12	5.1e-08	0.00124139	1e-05
PADI3	protein-arginine deiminase type-3-like	12780918	7.17	6.08	2.12	1.35e-07	0.00328604	1.4e-05
		12730585	6.79	5.71	2.12	5.28e-07	0.012852	2.7e-05
CLNK	cytokine-dependent hematopoietic cell linker	12872868	7	5.92	2.12	6.48e-07	0.015773	3e-05
GAST	gastrin	12760633	8.35	7.26	2.12	1e-06	0.024341	4e-05
LEMD1	LEM domain containing 1	12741352	6.7	5.62	2.12	2e-06	0.048682	5.7e-05
TBX20	T-box 20	12851611	7.72	6.63	2.13	1.67e-07	0.00406495	1.6e-05
TMPRSS7	transmembrane protease, serine 7	12680894	7.26	6.17	2.13	2.15e-07	0.00523331	1.8e-05
IL19	interleukin 19	12736385	8.52	7.43	2.13	2.69e-07	0.00654773	2e-05
LOC505692	olfactory receptor, family 5, subfamily B, member 12-like	12731289	6.5	5.4	2.13	3.33e-07	0.00810555	2.1e-05
ATP6V1E2	ATPase, H+ transporting, lysosomal 31kDa, V1 subunit E2	12707518	9.58	8.49	2.13	4.44e-07	0.0108074	2.5e-05
GPR19	G protein-coupled receptor 19	12862004	7.59	6.5	2.13	5.42e-07	0.0131928	2.7e-05
MPZL2	myelin protein zero-like 2	12733246	6.59	5.49	2.13	7.83e-07	0.019059	3.3e-05
FGB	fibrinogen beta chain	12746203	6.72	5.63	2.13	2e-06	0.048682	4.9e-05
H1FOO	H1 histone family, member O, oocyte-specific	12799511	9.11	8.02	2.13	2e-06	0.048682	4.8e-05
MSLN	mesothelin	12812824	7.12	6.02	2.14	6.29e-10	1.53105e-05	2e-06
		12848767	5.92	4.82	2.14	1.02e-07	0.00248278	1.3e-05
CD79B	CD79b molecule, immunoglobulin-associated beta	12769265	8.85	7.75	2.14	8.32e-07	0.0202517	3.4e-05
CEACAM19	carcinoembryonic antigen-related cell adhesion molecule 19	12751106	6.32	5.22	2.14	1e-06	0.024341	4e-05
MPL	myeloproliferative leukemia virus oncogene	12845755	7.15	6.04	2.15	1.51e-08	0.000367549	6e-06
C19H17orf70	chromosome 19 open reading frame, human C17orf70	12765908	6.54	5.43	2.15	1.45e-07	0.00352944	1.5e-05
ATP6V0D2	ATPase, H+ transporting, lysosomal 38kDa, V0 subunit d2	12724894	6.31	5.2	2.15	2.53e-07	0.00615827	1.9e-05
TAS2R38	taste receptor, type 2, member 38	12856203	7.41	6.3	2.15	3.19e-07	0.00776478	2.1e-05
NCAM2	neural cell adhesion molecule 2	12685877	7.67	6.56	2.15	3.51e-07	0.00854369	2.2e-05
SHOX	short stature homeobox	12779260	7.99	6.88	2.15	3.57e-07	0.00868974	2.2e-05
LOC781486	melanoma antigen family B, 1-like; melanoma antigen family B, 2-like; melanoma-associated antigen B10-like	12910436	5.92	4.81	2.15	4.74e-07	0.0115376	2.6e-05
POPDC2	popeye domain containing 2	12686478	6.44	5.33	2.15	7.28e-07	0.0177202	3.2e-05
AFF2	AF4/FMR2 family, member 2	12904382	7.63	6.53	2.15	1e-06	0.024341	4.5e-05
ANAPC1	anaphase promoting complex subunit 1	12701607	10.29	9.19	2.15	2e-06	0.048682	5.6e-05
THAP8	THAP domain containing 8	12758729	8.18	7.07	2.15	2e-06	0.048682	5.9e-05
		12830448	7.82	6.71	2.15	2e-06	0.048682	5.1e-05
ZNF419	zinc finger protein 419	12750954	7.33	6.22	2.16	4.95e-09	0.000120488	3e-06
CYP24A1	cytochrome P450, family 24, subfamily A, polypeptide 1	12720728	6.99	5.88	2.16	7.07e-08	0.00172091	1.1e-05
LOC523992	olfactory receptor 1361-like	12879809	7.36	6.25	2.16	2.73e-07	0.00664509	2e-05
LOC521825	histone H2A type 1-A-like	12805870	6.37	5.26	2.16	5.75e-07	0.0139961	2.8e-05
TMEM207	transmembrane protein 207	12678271	6.56	5.44	2.16	7.64e-07	0.0185965	3.3e-05
PCBP3	poly(rC) binding protein 3	12682266	8.92	7.81	2.17	1.45e-08	0.000352945	5e-06
NFAM1	NFAT activating protein with ITAM motif 1	12865562	7.51	6.39	2.17	2.06e-08	0.000501425	6e-06
TSTD1	thiosulfate sulfurtransferase (rhodanese)-like domain containing 1	12841221	6.84	5.72	2.17	1.75e-07	0.00425968	1.6e-05
URB2	URB2 ribosome biogenesis 2 homolog (S. cerevisiae)	12826267	8.17	7.05	2.17	3.77e-07	0.00917656	2.3e-05
SLC15A1	solute carrier family 15 (oligopeptide transporter), member 1	12712024	7.36	6.24	2.17	5.7e-07	0.0138744	2.8e-05
GHRL	ghrelin/obestatin prepropeptide	12797940	8.5	7.38	2.17	8.71e-07	0.021201	3.4e-05
MCM8	minichromosome maintenance complex component 8	12714413	7.69	6.58	2.17	1e-06	0.024341	4.6e-05
PROCA1	protein interacting with cyclin A1	12769315	7.16	6.04	2.17	2e-06	0.048682	4.8e-05
CPPED1	calcineurin-like phosphoesterase domain containing 1	12815058	7.86	6.74	2.17	2e-06	0.048682	5.1e-05
SMPDL3B	sphingomyelin phosphodiesterase, acid-like 3B	12781892	7.13	6	2.18	1.75e-07	0.00425968	1.6e-05
LSM11		12882277	7.01	5.88	2.18	5.32e-07	0.0129494	2.7e-05
OGDHL	oxoglutarate dehydrogenase-like	12828385	6.93	5.81	2.18	6.71e-07	0.0163328	3.1e-05
		12693029	8.02	6.89	2.18	7.16e-07	0.0174282	3.2e-05
AGXT2	alanine--glyoxylate aminotransferase 2	12785796	7.09	5.97	2.18	8.21e-07	0.019984	3.4e-05
TMEM108	transmembrane protein 108	12684346	7.57	6.45	2.18	9.58e-07	0.0233187	3.6e-05
DCXR	L-xylulose reductase-like	12765867	6.8	5.67	2.19	1.05e-08	0.000255581	4e-06
FAM154A	family with sequence similarity 154, member A	12891519	6.88	5.75	2.19	9.11e-08	0.00221747	1.2e-05
NGFR	nerve growth factor receptor	12767695	7.83	6.7	2.19	2.04e-07	0.00496556	1.8e-05
LOC100295358	olfactory receptor, family 52, subfamily B, member 4-like	12730520	7.79	6.66	2.19	7.64e-07	0.0185965	3.3e-05
BT.89176		12905913	7.1	5.97	2.19	7.69e-07	0.0187182	3.3e-05
DFNA5	deafness, autosomal dominant 5	12851996	6.57	5.44	2.19	8.01e-07	0.0194971	3.4e-05
P2RX2	purinergic receptor P2X, ligand-gated ion channel, 2	12747096	7.11	5.98	2.19	1e-06	0.024341	4.7e-05
CNTN4	contactin 4	12799334	6.71	5.57	2.2	8.39e-07	0.0204221	3.4e-05
C11H2orf81	chromosome 11 open reading frame, human C2orf81	12703320	7.45	6.31	2.2	1e-06	0.024341	4.1e-05
CCDC147	coiled-coil domain containing 147	12820582	7.03	5.89	2.2	2e-06	0.048682	6.1e-05
ERCC6L	excision repair cross-complementing rodent repair deficiency, complementation group 6-like	12906051	7.83	6.7	2.2	2e-06	0.048682	4.9e-05
PKP3	plakophilin 3	12833876	7.11	5.96	2.21	7.47e-08	0.00181827	1.1e-05
CCL11	chemokine (C-C motif) ligand 11	12767757	7.38	6.24	2.21	2.19e-07	0.00533068	1.8e-05
CLEC2L	C-type lectin domain family 2, member L	12852359	6.76	5.61	2.21	4.32e-07	0.0105153	2.4e-05
GRK7	G protein-coupled receptor kinase 7	12683348	7.16	6.02	2.21	2e-06	0.048682	5.2e-05
AP1AR	adaptor-related protein complex 1 associated regulatory protein	12875026	10.7	9.55	2.21	2e-06	0.048682	5.4e-05
RGAG1		12902326	7.84	6.69	2.22	2.86e-08	0.000696153	7e-06
ABCA4	ATP-binding cassette, sub-family A (ABC1), member 4	12835903	7.2	6.05	2.22	2.91e-08	0.000708323	7e-06
FARP2	FERM, RhoGEF and pleckstrin domain protein 2	12835530	7.23	6.08	2.22	2.19e-07	0.00533068	1.8e-05
		12910955	6.39	5.24	2.22	4.33e-07	0.0105397	2.4e-05
MEPE	matrix extracellular phosphoglycoprotein	12875599	7.28	6.13	2.22	7.18e-07	0.0174768	3.2e-05
		12915193	6.57	5.42	2.22	7.39e-07	0.017988	3.2e-05
DEFB116	defensin, beta 116	12717824	7.55	6.39	2.23	4.73e-08	0.00115133	9e-06
ST18	suppression of tumorigenicity 18 (breast carcinoma) (zinc finger protein)	12725762	7.04	5.88	2.23	5.15e-07	0.0125356	2.7e-05
HTR3B	5-hydroxytryptamine (serotonin) receptor 3B	12729727	7.85	6.69	2.23	5.92e-07	0.0144099	2.8e-05
LOC100295717	uncharacterized LOC100295717	12773913	8.48	7.31	2.24	1.69e-08	0.000411363	6e-06
LOC100336982	uncharacterized LOC100336982	12734327	7.26	6.09	2.24	3.65e-08	0.000888447	8e-06
ELP	early lactation protein precursor	12717828	10.35	9.19	2.24	6.28e-07	0.0152861	2.9e-05
ACCN5	acid-sensing (proton-gated) ion channel family member 5	12741751	7.9	6.74	2.24	1e-06	0.024341	4.4e-05
LOC616343		12753853	6.42	5.26	2.24	2e-06	0.048682	5.6e-05
LOC100337113	uncharacterized LOC100337113	12749219	7.31	6.14	2.25	4.6e-08	0.00111969	9e-06
LMOD2	leiomodin 2 (cardiac)	12850519	7.44	6.28	2.25	6.56e-08	0.00159677	1.1e-05
HMGA2		12863558	7.23	6.06	2.25	7.65e-08	0.00186209	1.1e-05
OR6N1	olfactory receptor, family 6, subfamily N, member 1	12838709	7.84	6.68	2.25	1.92e-07	0.00467347	1.7e-05
LPAR2	lysophosphatidic acid receptor 2	12878448	8.83	7.66	2.25	2.41e-07	0.00586618	1.9e-05
ACAN	aggrecan	12788987	7.17	6	2.25	5.27e-07	0.0128277	2.7e-05
		12821238	8.22	7.05	2.25	8.86e-07	0.0215661	3.5e-05
TNFSF13B	tumor necrosis factor (ligand) superfamily, member 13b	12709141	8.33	7.16	2.25	2e-06	0.048682	5.8e-05
RNF224	ring finger protein 224	12703645	9.68	8.5	2.26	1.08e-07	0.00262883	1.3e-05
DEFB122	beta-defensin 122	12721139	6.84	5.67	2.26	2.51e-07	0.00610959	1.9e-05
FITM1	fat storage-inducing transmembrane protein 1	12694393	8.58	7.4	2.26	6.91e-07	0.0168196	3.1e-05
		12913317	7.59	6.42	2.26	2e-06	0.048682	5.1e-05
DHX37	DEAH (Asp-Glu-Ala-His) box polypeptide 37	12743368	8.68	7.5	2.27	1.83e-09	4.4544e-05	2e-06
		12797810	9.02	7.84	2.27	5.8e-08	0.00141178	1.1e-05
DLGAP2	discs, large (Drosophila) homolog-associated protein 2	12793968	8.25	7.06	2.27	1.82e-07	0.00443006	1.6e-05
LRRC31	leucine rich repeat containing 31	12682800	7.53	6.34	2.27	3.23e-07	0.00786214	2.1e-05
CLP1	CLP1, cleavage and polyadenylation factor I subunit, homolog (S. cerevisiae)	12727130	8.47	7.28	2.27	1e-06	0.024341	4.5e-05
RELA	v-rel reticuloendotheliosis viral oncogene homolog A (avian)	12833290	11.17	9.99	2.27	1e-06	0.024341	3.8e-05
LOC100849486	putative deoxyribonuclease TATDN2-like	12906518	6.75	5.57	2.27	1e-06	0.024341	4.4e-05
LRFN2	leucine rich repeat and fibronectin type III domain containing 2	12805924	6.98	5.8	2.27	2e-06	0.048682	5.1e-05
BCL7C		12818385	10.81	9.63	2.27	2e-06	0.048682	5.8e-05
		12773954	7.31	6.12	2.28	2.55e-08	0.000620696	7e-06
UPK1A	uroplakin 1A	12749415	7.19	6	2.28	6.72e-08	0.00163572	1.1e-05
TMEM37	transmembrane protein 37	12779093	8.52	7.33	2.28	8.52e-08	0.00207385	1.2e-05
FRMD7	FERM domain containing 7	12909824	7.14	5.95	2.28	9.25e-07	0.0225154	3.6e-05
		12852595	7.76	6.57	2.28	1e-06	0.024341	4.4e-05
LOC617695	melanoma antigen family A, 10-like	12910330	6.79	5.6	2.28	2e-06	0.048682	5.8e-05
TYRO3	TYRO3 protein tyrosine kinase	12692693	6.68	5.49	2.29	6.06e-09	0.000147506	3e-06
ACSM5	acyl-CoA synthetase medium-chain family member 5	12811078	7.74	6.54	2.29	3.28e-08	0.000798385	8e-06
		12784684	7.11	5.91	2.29	6.34e-08	0.00154322	1.1e-05
LRRC45	leucine rich repeat containing 45	12770243	8.18	6.99	2.29	1.02e-07	0.00248278	1.3e-05
CILP2	cartilage intermediate layer protein 2	12885725	7.62	6.42	2.29	1.32e-07	0.00321301	1.4e-05
SLCO1A2	solute carrier organic anion transporter family, member 1A2	12857240	6.86	5.67	2.29	1.35e-07	0.00328604	1.4e-05
		12911921	8.06	6.87	2.29	1.5e-07	0.00365115	1.5e-05
IL34	interleukin 34	12756549	9.11	7.91	2.29	1.68e-07	0.00408929	1.6e-05
LOC784457	NG5 protein-like	12703219	6.53	5.34	2.29	2.13e-07	0.00518463	1.8e-05
SYT6	synaptotagmin VI	12840408	7.6	6.41	2.29	2.39e-07	0.0058175	1.9e-05
		12912191	7.1	5.9	2.29	2.47e-07	0.00601223	1.9e-05
TDRD1	tudor domain containing 1; tudor domain-containing protein 1-like	12820554	7.48	6.28	2.29	5.91e-07	0.0143855	2.8e-05
PLA2G4E	phospholipase A2, group IVE	12695520	7.5	6.31	2.29	1e-06	0.024341	4.1e-05
FASLG	Fas ligand (TNF superfamily, member 6)	12734776	7.8	6.6	2.29	1e-06	0.024341	4.4e-05
CPLX4	complexin 4	12810681	7.51	6.32	2.29	1e-06	0.024341	3.7e-05
KIAA1737	KIAA1737 ortholog	12688422	9.54	8.35	2.29	2e-06	0.048682	5.9e-05
AQP2	aquaporin 2 (collecting duct)	12867921	6.65	5.45	2.29	2e-06	0.048682	5.5e-05
NIPAL1	NIPA-like domain containing 1	12872140	8.58	7.38	2.29	2e-06	0.048682	5.4e-05
		12915171	7.28	6.08	2.29	2e-06	0.048682	5e-05
LOC100295453	uncharacterized LOC100295453; uncharacterized LOC100296438; uncharacterized LOC100296063; uncharacterized LOC100296357; uncharacterized LOC100335238	12692896	8.29	7.09	2.3	3.24e-08	0.000788648	8e-06
MIR449B	microRNA mir-449b	12784970	10.86	9.65	2.3	3.05e-07	0.00742401	2.1e-05
LOC788298	olfactory receptor, family 6, subfamily C, member 74-like	12869416	6.46	5.26	2.3	5.06e-07	0.0123165	2.7e-05
NPHS1	nephrosis 1, congenital, Finnish type (nephrin)	12757645	7.45	6.25	2.3	6.73e-07	0.0163815	3.1e-05
C2H1orf172	chromosome 2 open reading frame, human C1orf172	12778593	8.22	7.02	2.3	2e-06	0.048682	4.8e-05
CNGA1	cyclic nucleotide gated channel alpha 1	12873243	7.56	6.35	2.31	2.61e-08	0.0006353	7e-06
LOC786215	uncharacterized LOC786215	12841838	8.15	6.94	2.31	2.93e-08	0.000713191	7e-06
		12892502	7.73	6.52	2.31	3.73e-08	0.000907919	8e-06
PROM2	prominin 2	12700529	7.02	5.81	2.31	1.16e-07	0.00282356	1.4e-05
PDZD4	PDZ domain containing 4	12909713	7.98	6.78	2.31	3.26e-07	0.00793517	2.1e-05
DUSP27	dual specificity phosphatase 27 (putative)	12842042	6.65	5.44	2.31	1e-06	0.024341	4.4e-05
		12914135	9.16	7.95	2.32	2.14e-09	5.20897e-05	2e-06
TMEM150B	transmembrane protein 150B	12751817	7.47	6.26	2.32	1.42e-08	0.000345642	5e-06
RLBP1	retinaldehyde binding protein 1	12791700	7.16	5.94	2.32	1.87e-08	0.000455177	6e-06
ZNF280B	zinc finger protein 280B	12748288	9.72	8.51	2.32	1.15e-07	0.00279921	1.4e-05
PNPLA1	patatin-like phospholipase domain containing 1	12803994	7.31	6.1	2.32	1.49e-07	0.00362681	1.5e-05
NLRP2	NLR family, pyrin domain containing 2	12749003	6.27	5.06	2.32	2.39e-07	0.0058175	1.9e-05
LMLN	leishmanolysin-like (metallopeptidase M8 family)	12683191	8.51	7.29	2.32	2.46e-07	0.00598789	1.9e-05
MAGEB16	melanoma antigen family B, 16	12909014	7.68	6.46	2.32	3.04e-07	0.00739966	2.1e-05
SH3BP5L	SH3-binding domain protein 5-like	12885671	8.56	7.34	2.32	3.46e-07	0.00842199	2.2e-05
		12730499	6.6	5.39	2.32	8.06e-07	0.0196188	3.4e-05
CPSF7	cleavage and polyadenylation specific factor 7, 59kDa	12833064	10.42	9.2	2.32	2e-06	0.048682	5.8e-05
		12914393	8.98	7.77	2.32	2e-06	0.048682	4.8e-05
LRRC43	leucine rich repeat containing 43	12748346	8.6	7.38	2.33	1.3e-08	0.000316433	5e-06
LOC617166	rCG38917-like	12905870	8.55	7.33	2.33	1.12e-07	0.00272619	1.3e-05
CHGB	chromogranin B (secretogranin 1)	12713584	7.16	5.94	2.33	5.05e-07	0.0122922	2.7e-05
		12794175	7.41	6.19	2.33	1e-06	0.024341	4.2e-05
FZD10	frizzled family receptor 10	12746668	8.28	7.06	2.33	2e-06	0.048682	5.3e-05
C16orf95	chromosome 16 open reading frame 95	12755157	7.55	6.32	2.33	2e-06	0.048682	5.8e-05
		12914091	8.66	7.44	2.33	2e-06	0.048682	4.8e-05
PSMB11	proteasome (prosome, macropain) subunit, beta type, 11	12696530	7.08	5.85	2.34	6.97e-09	0.000169657	4e-06
TRIM29	tripartite motif containing 29	12732450	8.13	6.9	2.34	4.18e-08	0.00101745	9e-06
HPCAL4	hippocalcin like 4	12839611	6.63	5.4	2.34	5.58e-07	0.0135823	2.8e-05
KLHL26	kelch-like 26 (Drosophila)	12886095	8.6	7.37	2.34	2e-06	0.048682	5.8e-05
LOC782178	peptidyl-prolyl cis-trans isomerase A-like	12910469	8.09	6.86	2.35	6.88e-08	0.00167466	1.1e-05
		12912347	7.26	6.03	2.35	1.52e-07	0.00369983	1.5e-05
PIP5K1C	phosphatidylinositol-4-phosphate 5-kinase, type I, gamma	12878302	9.87	8.64	2.35	3.72e-07	0.00905485	2.3e-05
FAM48A	family with sequence similarity 48, member A	12710146	13.29	12.06	2.35	2e-06	0.048682	5.3e-05
MAGEB16	melanoma antigen family B, 16	12905343	7.39	6.16	2.36	2.03e-09	4.94122e-05	2e-06
LOC615824	uncharacterized LOC615824; olfactory receptor 8J3-like	12729963	8.41	7.17	2.36	1.69e-08	0.000411363	6e-06
SLC6A15	solute carrier family 6 (neutral amino acid transporter), member 15	12864073	7.24	6	2.36	6.16e-08	0.00149941	1.1e-05
LOC100140950	apolipoprotein L3-like	12856320	8.27	7.03	2.36	5.33e-07	0.0129738	2.7e-05
LOC783313	olfactory receptor, family 7, subfamily A, member 17-like	12818573	6.15	4.91	2.36	2e-06	0.048682	5.7e-05
SLC10A6		12875540	7.06	5.82	2.37	4.6e-08	0.00111969	9e-06
LOC784846	cytohesin-2-like	12869244	6.48	5.24	2.37	2.1e-07	0.00511161	1.8e-05
GRIFIN	galectin-related inter-fiber protein	12813302	7.46	6.21	2.37	2.47e-07	0.00601223	1.9e-05
		12872471	6.34	5.1	2.37	8.68e-07	0.021128	3.4e-05
ODAM	odontogenic, ameloblast asssociated	12872318	6.95	5.71	2.37	1e-06	0.024341	3.9e-05
ZMAT1	zinc finger, matrin-type 1	12907413	8.57	7.33	2.37	1e-06	0.024341	4.5e-05
MASP2	mannan-binding lectin serine peptidase 2	12735049	8.16	6.91	2.38	3.26e-07	0.00793517	2.1e-05
LOC615451	keratin 81-like	12868441	7.74	6.49	2.38	8.14e-07	0.0198136	3.4e-05
CD200R1	CD200 receptor 1	12683046	8.41	7.16	2.38	9.07e-07	0.0220773	3.5e-05
ASGR1	asialoglycoprotein receptor 1	12769003	7.57	6.32	2.38	2e-06	0.048682	4.8e-05
BAI3	brain-specific angiogenesis inhibitor 3	12896523	6.82	5.56	2.39	8.03e-09	0.000195458	4e-06
BTBD11	BTB (POZ) domain containing 11	12861840	7.85	6.59	2.39	4.61e-08	0.00112212	9e-06
		12913621	7.59	6.33	2.39	1.77e-07	0.00430836	1.6e-05
ZPLD1	zona pellucida-like domain containing 1	12681142	7.5	6.23	2.4	4.05e-11	9.85811e-07	4.94e-07
ADC	arginine decarboxylase	12780778	6.9	5.64	2.4	4.18e-08	0.00101745	9e-06
SARDH	sarcosine dehydrogenase	12707924	8.04	6.78	2.4	3.3e-07	0.00803253	2.1e-05
KLHDC5	kelch domain containing 5	12868999	7.97	6.71	2.4	8.58e-07	0.0208846	3.4e-05
LOC100299556	olfactory receptor-like protein OLF3-like	12848564	7.82	6.55	2.4	1e-06	0.024341	4.1e-05
LOC100295235	ferritin light chain-like	12876304	6.66	5.39	2.41	3.27e-09	7.95951e-05	3e-06
CBLN2	cerebellin 2 precursor	12807785	6.17	4.9	2.41	3.36e-08	0.000817858	8e-06
SDR16C6	short chain dehydrogenase/reductase family 16C, member 6	12725500	6.56	5.29	2.41	7.64e-07	0.0185965	3.3e-05
CETN4	centrin 4	12742180	8.55	7.28	2.42	1.94e-09	4.72215e-05	2e-06
		12712959	9.31	8.03	2.42	1.3e-08	0.000316433	5e-06
TAS1R2	taste receptor, type 1, member 2	12777402	7.41	6.14	2.42	1.3e-08	0.000316433	5e-06
DUPD1	dual specificity phosphatase and pro isomerase domain containing 1	12828879	6.48	5.2	2.42	2.06e-08	0.000501425	6e-06
		12914961	7.39	6.12	2.42	2.78e-08	0.00067668	7e-06
ABI3	ABI family, member 3	12771376	8.42	7.15	2.42	1.68e-07	0.00408929	1.6e-05
		12914401	7.52	6.24	2.43	2.46e-07	0.00598789	1.9e-05
CSF2	colony stimulating factor 2 (granulocyte-macrophage)	12883080	6.73	5.45	2.43	3.82e-07	0.00929826	2.3e-05
CHRM5	cholinergic receptor, muscarinic 5	12693476	9.03	7.75	2.43	8.19e-07	0.0199353	3.4e-05
PIM2	pim-2 oncogene	12907694	6.56	5.28	2.43	1e-06	0.024341	4.7e-05
NPAS4	neuronal PAS domain protein 4	12832097	7.23	5.95	2.43	2e-06	0.048682	5.9e-05
UNK	unkempt homolog (Drosophila)	12769297	9.88	8.6	2.44	2.96e-08	0.000720494	7e-06
LRP12	low density lipoprotein receptor-related protein 12	12722604	8.99	7.7	2.44	3.03e-07	0.00737532	2.1e-05
CD300LF		12760276	9.66	8.37	2.44	2e-06	0.048682	5.7e-05
		12901722	8.09	6.81	2.44	2e-06	0.048682	5.1e-05
		12914719	7.16	5.87	2.45	2.49e-08	0.000606091	7e-06
NT5C1B	5'-nucleotidase, cytosolic IB	12701079	6.9	5.6	2.45	8.72e-08	0.00212254	1.2e-05
SYP	synaptophysin	12906970	7.84	6.55	2.45	3.88e-07	0.00944431	2.3e-05
STX3	syntaxin 3	12727727	9.44	8.15	2.45	4.5e-07	0.0109534	2.5e-05
ADPRHL2	ADP-ribosylhydrolase like 2	12845239	7.67	6.38	2.45	9.21e-07	0.0224181	3.6e-05
ARNT	aryl hydrocarbon receptor nuclear translocator	12835773	12.52	11.23	2.45	2e-06	0.048682	5.4e-05
FRMPD1	FERM and PDZ domain containing 1	12891893	7.72	6.43	2.45	2e-06	0.048682	5.8e-05
CCDC138	coiled-coil domain containing 138	12704643	8.24	6.94	2.46	6.58e-09	0.000160164	4e-06
ZFR2		12881969	7.16	5.86	2.46	8.76e-09	0.000213227	4e-06
SNTG1	syntrophin, gamma 1	12722534	7.39	6.09	2.46	8.86e-09	0.000215661	4e-06
DNAL4	dynein, axonemal, light chain 4	12862594	7.91	6.62	2.46	2.26e-08	0.000550107	7e-06
C10H14orf166B	chromosome 10 open reading frame, human C14orf166B	12690118	7.53	6.23	2.46	1.08e-07	0.00262883	1.3e-05
SLCO4A1	solute carrier organic anion transporter family, member 4A1	12718754	7.22	5.92	2.46	4.75e-07	0.011562	2.6e-05
		12915361	7.39	6.09	2.46	1e-06	0.024341	3.9e-05
CLUL1	clusterin-like 1 (retinal)	12807954	7.74	6.44	2.46	2e-06	0.048682	5.8e-05
		12914841	7.92	6.61	2.47	9.38e-07	0.0228319	3.6e-05
BLOC1S1	biogenesis of lysosomal organelles complex-1, subunit 1	12868377	12.38	11.08	2.47	2e-06	0.048682	5.1e-05
LOC100296832	short coiled-coil protein-like	12906474	8.21	6.9	2.48	4.14e-08	0.00100772	9e-06
		12814938	7.03	5.72	2.48	1e-06	0.024341	4.6e-05
		12913467	9.57	8.25	2.48	2e-06	0.048682	5.4e-05
		12876596	7.36	6.04	2.49	8.16e-08	0.00198623	1.2e-05
MAPKBP1	mitogen-activated protein kinase binding protein 1	12692713	8.54	7.23	2.49	1e-06	0.024341	3.9e-05
ZP4	zona pellucida glycoprotein 4	12827591	6.75	5.44	2.49	2e-06	0.048682	5.8e-05
RPS26	ribosomal protein S26	12872747	6.58	5.26	2.5	1.55e-08	0.000377286	6e-06
A2ML1	alpha-2-macroglobulin-like 1	12866254	7.73	6.41	2.5	2.93e-07	0.00713191	2.1e-05
		12913975	9.72	8.4	2.5	2e-06	0.048682	5.4e-05
SERPINI1	serpin peptidase inhibitor, clade I (neuroserpin), member 1	12684230	8.55	7.22	2.51	9.33e-08	0.00227101	1.2e-05
		12901691	7.62	6.29	2.51	8.48e-07	0.0206412	3.4e-05
RCE1	RCE1 homolog, prenyl protein protease (S. cerevisiae)	12831617	8.68	7.35	2.51	2e-06	0.048682	5.5e-05
HSD17B13	hydroxysteroid (17-beta) dehydrogenase 13	12875904	6.53	5.19	2.52	3.87e-07	0.00941997	2.3e-05
		12915221	6.82	5.48	2.52	2e-06	0.048682	4.8e-05
NR1H4	nuclear receptor subfamily 1, group H, member 4	12861966	7.91	6.57	2.53	2.11e-08	0.000513595	6e-06
C8A	complement component 8, alpha polypeptide	12845632	7.45	6.11	2.53	5.32e-07	0.0129494	2.7e-05
MIS18A	MIS18 kinetochore protein homolog A (S. pombe)	12679724	7.37	6.03	2.53	5.41e-07	0.0131685	2.7e-05
PROZ	protein Z, vitamin K-dependent plasma glycoprotein	12710720	7.05	5.7	2.54	5.24e-07	0.0127547	2.7e-05
LOC613397	olfactory receptor Olfr335-like	12702432	8.74	7.4	2.54	1e-06	0.024341	4.6e-05
TADA2A	transcriptional adaptor 2A	12761699	10.15	8.8	2.55	3.64e-08	0.000886012	8e-06
BACH2	BTB and CNC homology 1, basic leucine zipper transcription factor 2	12898447	8.08	6.73	2.55	1.45e-07	0.00352944	1.5e-05
		12911151	11.17	9.82	2.56	1.29e-08	0.000313999	5e-06
OR56A1	olfactory receptor, family 56, subfamily A, member 1	12727667	7.95	6.59	2.57	7.31e-07	0.0177933	3.2e-05
SPATA1		12842219	7.23	5.87	2.57	1e-06	0.024341	4.3e-05
NOXRED1	NADP-dependent oxidoreductase domain containing 1	12694943	7.49	6.13	2.57	2e-06	0.048682	6.1e-05
BTN1A1		12801160	6.76	5.4	2.57	2e-06	0.048682	4.8e-05
BSN		12799393	8.34	6.97	2.58	6.96e-07	0.0169413	3.1e-05
ZNF217	zinc finger protein 217	12718747	10.46	9.09	2.59	1.74e-07	0.00423533	1.6e-05
GPSM2	G-protein signaling modulator 2	12844648	8.37	7	2.59	7.14e-07	0.0173795	3.2e-05
GRB14	growth factor receptor-bound protein 14	12775222	6.7	5.33	2.59	1e-06	0.024341	3.9e-05
LSM14A	LSM14A, SCD6 homolog A (S. cerevisiae)	12753283	12.32	10.95	2.59	2e-06	0.048682	5.6e-05
		12748530	7.81	6.43	2.6	4.33e-08	0.00105397	9e-06
DOCK3	dedicator of cytokinesis 3; mKIAA0299 protein-like	12799441	9.8	8.42	2.6	2e-06	0.048682	4.9e-05
OVCA2	ovarian tumor suppressor candidate 2	12763147	7.29	5.9	2.61	6.63e-08	0.00161381	1.1e-05
PGAP2	post-GPI attachment to proteins 2	12733269	12.81	11.42	2.61	4.1e-07	0.00997981	2.4e-05
LOC788635	uncharacterized LOC788635	12821137	8.26	6.88	2.61	8.23e-07	0.0200326	3.4e-05
HHIPL2	HHIP-like 2	12740259	6.97	5.57	2.63	5.43e-09	0.000132172	3e-06
TCP11	t-complex 11 homolog (mouse)	12908725	7.32	5.93	2.63	7.72e-08	0.00187912	1.1e-05
STAG3	stromal antigen 3	12816761	6.7	5.3	2.63	2.7e-07	0.00657207	2e-05
LOC100298625	myeloid-associated differentiation marker-like	12791534	7.94	6.53	2.65	3.04e-07	0.00739966	2.1e-05
TMEM239	transmembrane protein 239	12717873	9.29	7.88	2.65	3.78e-07	0.0092009	2.3e-05
SAG	S-antigen; retina and pineal gland (arrestin)	12835742	7.9	6.49	2.66	6.9e-09	0.000167953	4e-06
MIR101-1	microRNA mir-101-1	12835621	7.97	6.56	2.66	1.06e-07	0.00258015	1.3e-05
C8B	complement component 8, beta polypeptide	12838095	6.92	5.5	2.67	2.11e-09	5.13595e-05	2e-06
		12911001	7.07	5.65	2.67	2.44e-07	0.0059392	1.9e-05
NXPH4	neurexophilin 4	12867879	7.01	5.59	2.68	2.96e-08	0.000720494	7e-06
DMRTA1	DMRT-like family A1	12894280	7.23	5.81	2.68	1.39e-07	0.0033834	1.5e-05
TMCC3	transmembrane and coiled-coil domain family 3	12865085	9.98	8.56	2.68	6.2e-07	0.0150914	2.9e-05
TMEM185A	transmembrane protein 185A	12905536	11.41	9.99	2.68	2e-06	0.048682	5.8e-05
		12913579	9.29	7.87	2.69	2e-06	0.048682	5e-05
C18H19orf81	chromosome 18 open reading frame, human C19orf81	12748759	7.44	6.01	2.7	1e-06	0.024341	4e-05
DHX57	DEAH (Asp-Glu-Ala-Asp/His) box polypeptide 57	12707691	13.1	11.67	2.7	2e-06	0.048682	5.3e-05
ADAM11	ADAM metallopeptidase domain 11	12763647	8.61	7.18	2.71	2e-06	0.048682	5.8e-05
PAGE4	P antigen family, member 4 (prostate associated)	12903340	8.03	6.59	2.72	2.13e-07	0.00518463	1.8e-05
COBRA1	cofactor of BRCA1	12705505	9.24	7.79	2.73	2.41e-07	0.00586618	1.9e-05
SCAF4	SR-related CTD-associated factor 4; splicing factor, arginine/serine-rich 15-like	12682191	12.58	11.13	2.73	7.85e-07	0.0191077	3.3e-05
LOC100141213	TBC1 domain family member 12-like	12726382	6.99	5.53	2.74	6.21e-08	0.00151158	1.1e-05
		12911445	7.45	5.99	2.75	1.12e-07	0.00272619	1.3e-05
PKDREJ	polycystic kidney disease (polycystin) and REJ homolog (sperm receptor for egg jelly homolog, sea urchin)	12863741	6.4	4.94	2.76	2.12e-07	0.00516029	1.8e-05
FAM71E1	family with sequence similarity 71, member E1	12759465	7.82	6.35	2.76	3.24e-07	0.00788648	2.1e-05
MAP7	microtubule-associated protein 7	12899795	8.69	7.23	2.76	4.03e-07	0.00980942	2.4e-05
LOC782624	olfactory receptor, family 6, subfamily C, member 2-like	12869103	6.64	5.18	2.76	5.35e-07	0.0130224	2.7e-05
CASC1	cancer susceptibility candidate 1	12860468	6.47	5.01	2.76	8.51e-07	0.0207142	3.4e-05
TRRAP	transformation/transcription domain-associated protein	12815851	11.12	9.66	2.76	1e-06	0.024341	4.1e-05
DLGAP1	discs, large (Drosophila) homolog-associated protein 1	12810037	6.57	5.1	2.77	6.52e-08	0.00158703	1.1e-05
DPPA4	developmental pluripotency associated 4	12741675	7.23	5.76	2.77	9.5e-07	0.023124	3.6e-05
SCN3B	sodium channel, voltage-gated, type III, beta	12733292	7.98	6.5	2.78	6.27e-07	0.0152618	2.9e-05
LOC790332	butyrophilin, subfamily 1, member A1-like	12807241	6.9	5.42	2.78	2e-06	0.048682	5e-05
ZCWPW1	zinc finger, CW type with PWWP domain 1	12812538	8.29	6.81	2.79	2e-06	0.048682	5.2e-05
IQCB1	IQ motif containing B1	12685787	9.66	8.17	2.81	1.91e-07	0.00464913	1.7e-05
		12914991	10.48	8.99	2.81	9.11e-07	0.0221747	3.5e-05
HSPD1	heat shock 60kDa protein 1 (chaperonin)	12781354	8.29	6.8	2.81	1e-06	0.024341	3.9e-05
		12741720	9.35	7.86	2.81	2e-06	0.048682	5.4e-05
OOSP1	oocyte-secreted protein 1	12729983	6.65	5.15	2.83	6.62e-09	0.000161137	4e-06
NR2C1	nuclear receptor subfamily 2, group C, member 1	12865465	12.34	10.83	2.84	2e-06	0.048682	6e-05
TCOF1	Treacher Collins-Franceschetti syndrome 1	12878970	9.17	7.66	2.85	1.75e-08	0.000425968	6e-06
		12818747	6.96	5.45	2.85	2.03e-07	0.00494122	1.8e-05
CD69	CD69 molecule	12856817	7.97	6.46	2.85	5.04e-07	0.0122679	2.7e-05
MAN1B1	mannosidase, alpha, class 1B, member 1; mannosidase, alpha, class 1B, member 1-like	12703691	9.37	7.86	2.85	6.31e-07	0.0153592	2.9e-05
ADCYAP1R1	adenylate cyclase activating polypeptide 1 (pituitary) receptor type I	12853192	9.56	8.04	2.85	1e-06	0.024341	4.2e-05
LOC540627	cytochrome P450, family 2, subfamily C, polypeptide 87-like	12820783	7.83	6.32	2.85	2e-06	0.048682	5.9e-05
ELOVL4	ELOVL fatty acid elongase 4	12900812	7.3	5.78	2.86	2.03e-09	4.94122e-05	2e-06
LOC513706	interferon, omega 1-like	12893711	8.87	7.35	2.87	1e-06	0.024341	4.1e-05
		12762197	7.27	5.75	2.87	2e-06	0.048682	4.9e-05
NEFL	neurofilament, light polypeptide	12892639	7.26	5.72	2.91	1.17e-07	0.0028479	1.4e-05
LOC789197	pRAME family member 21-like	12741571	10.15	8.61	2.91	2.68e-07	0.00652339	2e-05
SCGB1C1	secretoglobin, family 1C, member 1	12702675	7.53	5.98	2.92	6.32e-08	0.00153835	1.1e-05
PRDM13	PR domain containing 13	12900011	6.97	5.42	2.92	6.55e-08	0.00159434	1.1e-05
		12784852	7.49	5.95	2.92	5.29e-07	0.0128764	2.7e-05
		12913745	11.6	10.06	2.92	2e-06	0.048682	5.4e-05
LOC505709	receptor tyrosine-protein kinase erbB-2-like	12761790	9.51	7.96	2.93	1e-06	0.024341	3.9e-05
LOC100138055	protein Mis18-beta-like	12899156	7.85	6.29	2.95	1.56e-07	0.0037972	1.5e-05
ARPP21	cAMP-regulated phosphoprotein, 21kDa	12797198	7.15	5.58	2.96	7.04e-08	0.00171361	1.1e-05
MOAP1	modulator of apoptosis 1	12791482	7.31	5.74	2.96	2.73e-07	0.00664509	2e-05
		12759762	8.85	7.28	2.97	6.76e-08	0.00164545	1.1e-05
RASGRP1	RAS guanyl releasing protein 1 (calcium and DAG-regulated)	12696035	8.56	6.98	2.98	3.19e-07	0.00776478	2.1e-05
SLC27A3	solute carrier family 27 (fatty acid transporter), member 3	12844142	7.36	5.78	2.99	7.26e-07	0.0176716	3.2e-05
		12693217	8.18	6.6	2.99	9.47e-07	0.0230509	3.6e-05
PCNT	pericentrin	12679731	10.16	8.58	3	1.65e-08	0.000401627	6e-06
BT.34956		12880280	7.2	5.6	3.03	2.46e-09	5.98789e-05	2e-06
DHX34	DEAH (Asp-Glu-Ala-His) box polypeptide 34	12750233	7.62	6.02	3.03	3.74e-07	0.00910353	2.3e-05
CGGBP1	CGG triplet repeat binding protein 1	12686629	10.18	8.57	3.04	5.9e-08	0.00143612	1.1e-05
NXF1	nuclear RNA export factor 1	12833589	12.02	10.42	3.05	4.03e-09	9.80942e-05	3e-06
TP53I13	tumor protein p53 inducible protein 13	12763122	7.75	6.14	3.05	5.22e-09	0.00012706	3e-06
SLC6A9	solute carrier family 6 (neurotransmitter transporter, glycine), member 9	12719480	8.39	6.77	3.07	3.25e-07	0.00791082	2.1e-05
		12913705	7.83	6.2	3.09	2e-06	0.048682	4.9e-05
NRF1	nuclear respiratory factor 1	12849745	10.13	8.5	3.1	8.06e-08	0.00196189	1.2e-05
LOC520034	tripartite motif containing 64-like	12834045	7.38	5.75	3.1	3.26e-07	0.00793517	2.1e-05
KIAA0355	KIAA0355 ortholog	12754004	12.99	11.36	3.11	7.99e-08	0.00194485	1.2e-05
OR1L1	olfactory receptor, family 1, subfamily L, member 1	12699957	6.89	5.24	3.13	2e-06	0.048682	5.6e-05
NPR3	natriuretic peptide receptor C/guanylate cyclase C (atrionatriuretic peptide receptor C)	12786931	9.09	7.44	3.14	2.83e-07	0.0068885	2e-05
LOC100337239	keratin-associated protein 4-7-like	12766935	7.99	6.33	3.14	9.86e-07	0.0240002	3.7e-05
LOC510902	olfactory receptor, family 4, subfamily B, member 1-like	12727487	7.15	5.5	3.14	2e-06	0.048682	6e-05
MYADML2	myeloid-associated differentiation marker-like 2	12765620	7.71	6.03	3.22	1e-06	0.024341	4.6e-05
C11H2orf73	chromosome 11 open reading frame, human C2orf73	12703115	7.09	5.39	3.24	2e-06	0.048682	5e-05
INS	insulin	12829377	9.75	8.03	3.28	6.09e-09	0.000148237	3e-06
LOC100295153	uncharacterized LOC100295153; uncharacterized LOC100296569; uncharacterized LOC100299266; spermatid nuclear transition protein 3-like; uncharacterized LOC100336658; uncharacterized LOC100336702; uncharacterized LOC100847400; uncharacterized LOC100849547; uncharacterized LOC100849747; uncharacterized LOC100850685	12902656	7.8	6.08	3.28	9.56e-07	0.02327	3.6e-05
LOC100337293	ankyrin repeat domain-containing protein 26-like	12713494	7.45	5.71	3.36	3.12e-07	0.00759439	2.1e-05
H3F3C	H3 histone, family 3C	12725138	8.14	6.37	3.4	3.65e-07	0.00888446	2.2e-05
CPT1A	carnitine palmitoyltransferase 1A (liver)	12833215	11.16	9.36	3.49	5.67e-07	0.0138013	2.8e-05
LOC789355	glutathione S-transferase theta 1-like	12744965	6.94	5.13	3.5	6.1e-09	0.00014848	3e-06
SVIP	small VCP/p97-interacting protein	12829208	9.16	7.35	3.5	2.56e-07	0.0062313	1.9e-05
COA6	cytochrome c oxidase assembly factor 6 homolog (S. cerevisiae)	12827182	7.76	5.95	3.53	3.25e-09	7.91083e-05	3e-06
TMEM154	transmembrane protein 154	12742473	7.12	5.28	3.59	8.53e-07	0.0207629	3.4e-05
ABL1	c-abl oncogene 1, non-receptor tyrosine kinase	12702351	13.63	11.76	3.66	2e-06	0.048682	6.1e-05
LOC782341	olfactory receptor, family 2, subfamily W, member 1-like	12803867	8.13	6.25	3.69	1.51e-07	0.00367549	1.5e-05
LOC100850909	olfactory receptor 2T8-like	12876465	6.37	4.47	3.75	1.43e-09	3.48076e-05	2e-06
LOC788689	olfactory receptor 78-like; olfactory receptor, family 52, subfamily A, member 1-like	12733793	7.59	5.6	3.97	3.08e-07	0.00749703	2.1e-05
BHLHE23	basic helix-loop-helix family, member e23	12716609	6.99	4.96	4.08	3.87e-10	9.41997e-06	2e-06
LOC510731	olfactory receptor, family 1, subfamily J, member 4-like	12699672	8.49	5.69	6.95	3.43e-10	8.34896e-06	2e-06
CHRNA1	cholinergic receptor, nicotinic, alpha 1 (muscle)	12774809	10.24	7.08	8.93	2e-06	0.048682	4.8e-05
ZNF184	zinc finger protein 184	12802155	10.23	8.73	2.83	3e-06	0.073023	7e-05
		12913841	5.91	4.44	2.79	3e-06	0.073023	7.4e-05
GNRHR	gonadotropin-releasing hormone receptor	12873252	7.25	5.81	2.72	3e-06	0.073023	6.3e-05
CD27	CD27 molecule	12865592	8.64	7.23	2.66	3e-06	0.073023	7.3e-05
FAM160B1	family with sequence similarity 160, member B1	12819967	11.94	10.55	2.62	3e-06	0.073023	6.3e-05
FLVCR2	feline leukemia virus subgroup C cellular receptor family, member 2	12688553	9.67	8.33	2.53	3e-06	0.073023	7.1e-05
SENP2	SUMO1/sentrin/SMT3 specific peptidase 2	12686334	11.83	10.5	2.5	3e-06	0.073023	7.1e-05
CDC42BPG	CDC42 binding protein kinase gamma (DMPK-like)	12833931	7.59	6.28	2.48	3e-06	0.073023	6.5e-05
TEC	tec protein tyrosine kinase	12873540	9.49	8.18	2.48	3e-06	0.073023	7.2e-05
ALG13	asparagine-linked glycosylation 13 homolog (S. cerevisiae)	12904088	9.12	7.82	2.46	3e-06	0.073023	6.8e-05
FRMPD4	FERM and PDZ domain containing 4	12907779	7.12	5.84	2.43	3e-06	0.073023	6.7e-05
CAB39	calcium binding protein 39	12776233	14.77	13.52	2.39	3e-06	0.073023	6.7e-05
LOC508086	F-box protein 27-like	12756507	7.98	6.73	2.38	3e-06	0.073023	6.8e-05
NSMAF	neutral sphingomyelinase (N-SMase) activation associated factor	12724716	10.33	9.1	2.35	3e-06	0.073023	6.3e-05
		12748861	8.16	6.92	2.35	3e-06	0.073023	6.3e-05
LOC100335464	uncharacterized LOC100335464	12693220	8.94	7.73	2.32	3e-06	0.073023	6.7e-05
TDRD12	tudor domain containing 12	12753723	7.25	6.04	2.31	3e-06	0.073023	7.2e-05
ANKRD56	ankyrin repeat domain 56	12874101	6.95	5.74	2.31	3e-06	0.073023	7.4e-05
VSIG1	V-set and immunoglobulin domain containing 1	12903395	7.52	6.32	2.29	3e-06	0.073023	7.1e-05
		12915515	12.4	11.2	2.29	3e-06	0.073023	7.1e-05
LOC789385	olfactory receptor 73-like; olfactory receptor, family 5, subfamily L, member 1	12735464	6.43	5.24	2.28	3e-06	0.073023	6.5e-05
NPBWR1	neuropeptides B/W receptor 1	12721594	7.75	6.58	2.25	3e-06	0.073023	7.4e-05
NLGN3	neuroligin 3	12907962	9.35	8.18	2.25	3e-06	0.073023	6.8e-05
		12912831	6.78	5.62	2.24	3e-06	0.073023	6.8e-05
LOC100295762	uncharacterized LOC100295762	12726401	7.38	6.23	2.23	3e-06	0.073023	6.3e-05
GLRA1	glycine receptor, alpha 1	12883180	6.25	5.1	2.23	3e-06	0.073023	6.9e-05
SHISA8	shisa homolog 8 (Xenopus laevis)	12868727	6.18	5.04	2.21	3e-06	0.073023	6.5e-05
OR51E1	olfactory receptor, family 51, subfamily E, member 1	12732520	8.55	7.41	2.2	3e-06	0.073023	7e-05
GDF9	growth differentiation factor 9	12883336	7.99	6.85	2.2	3e-06	0.073023	7.1e-05
		12807284	7.84	6.7	2.19	3e-06	0.073023	6.2e-05
LOC786285	uncharacterized LOC786285	12906193	6.3	5.18	2.18	3e-06	0.073023	6.6e-05
		12913133	6.7	5.59	2.17	3e-06	0.073023	6.6e-05
PIAS2	protein inhibitor of activated STAT, 2	12810198	14.35	13.24	2.16	3e-06	0.073023	7.2e-05
LOC615841	olfactory receptor, family 7, subfamily E, member 24-like	12887801	6.6	5.49	2.16	3e-06	0.073023	7.5e-05
ILDR1	immunoglobulin-like domain containing receptor 1	12686083	7.61	6.51	2.14	3e-06	0.073023	6.3e-05
NPFFR1	neuropeptide FF receptor 1	12828795	8.62	7.52	2.14	3e-06	0.073023	6.3e-05
CYLC1	cylicin, basic protein of sperm head cytoskeleton 1	12907184	7.33	6.25	2.12	3e-06	0.073023	6.4e-05
		12914505	8.93	7.84	2.12	3e-06	0.073023	7.1e-05
RGS21	regulator of G-protein signaling 21	12737964	7.75	6.67	2.11	3e-06	0.073023	6.6e-05
		12912687	11.42	10.35	2.11	3e-06	0.073023	7e-05
CCDC153	coiled-coil domain containing 153	12731516	7.9	6.83	2.1	3e-06	0.073023	7.2e-05
LOC100138964	uncharacterized LOC100138964	12784813	7.27	6.2	2.1	3e-06	0.073023	6.6e-05
NUP107	nucleoporin 107kDa	12864505	11.54	10.47	2.1	3e-06	0.073023	6.7e-05
PELI2	pellino E3 ubiquitin protein ligase family member 2; pellino homolog 2 (Drosophila)	12687871	8.73	7.67	2.09	3e-06	0.073023	7.3e-05
UBAP2L	ubiquitin associated protein 2-like	12842069	15.57	14.52	2.08	3e-06	0.073023	6.4e-05
TEX28	testis expressed 28	12909810	7.4	6.34	2.08	3e-06	0.073023	6.3e-05
ENDOD1	endonuclease domain containing 1	12733011	8.55	7.51	2.07	3e-06	0.073023	6.6e-05
LOC100337400	serine/threonine kinase 17a-like	12848801	10.1	9.06	2.07	3e-06	0.073023	7.4e-05
L3MBTL3	l(3)mbt-like 3 (Drosophila)	12897554	9.93	8.88	2.07	3e-06	0.073023	7e-05
PSEN2	presenilin 2 (Alzheimer disease 4)	12734601	7.49	6.45	2.06	3e-06	0.073023	6.6e-05
ZBTB39	zinc finger and BTB domain containing 39	12858861	8.63	7.6	2.04	3e-06	0.073023	6.6e-05
NVL	nuclear VCP-like	12740151	11.93	10.91	2.03	3e-06	0.073023	7.3e-05
IL27	interleukin 27	12818237	7.87	6.85	2.03	3e-06	0.073023	6.8e-05
IKBKB	inhibitor of kappa light polypeptide gene enhancer in B-cells, kinase beta	12823509	9.44	8.42	2.03	3e-06	0.073023	6.9e-05
		12824545	9.2	8.18	2.03	3e-06	0.073023	7e-05
UNC5D	unc-5 homolog D (C. elegans)	12824059	7.93	6.92	2.01	3e-06	0.073023	6.7e-05
TNFSF4	tumor necrosis factor (ligand) superfamily, member 4	12740702	6.39	7.78	-2.62	3e-06	0.073023	6.2e-05
SDHD	succinate dehydrogenase complex, subunit D, integral membrane protein	12726738	12.84	14.86	-4.06	3e-06	0.073023	6.5e-05
KLF11	Kruppel-like factor 11	12708125	12	9.67	5.05	4e-06	0.097364	8.6e-05
		12912333	7.92	5.88	4.11	4e-06	0.097364	8.4e-05
IFT27	intraflagellar transport 27 homolog (Chlamydomonas)	12722267	8.64	6.99	3.14	4e-06	0.097364	8.1e-05
SRPK2	SRSF protein kinase 2	12853503	14.11	12.62	2.81	4e-06	0.097364	8.6e-05
OR51E2	olfactory receptor, family 51, subfamily E, member 2	12727399	6.49	5.03	2.76	4e-06	0.097364	8.1e-05
MLLT10	myeloid/lymphoid or mixed-lineage leukemia (trithorax homolog, Drosophila); translocated to, 10	12717651	13.3	11.84	2.75	4e-06	0.097364	7.8e-05
NAPB	N-ethylmaleimide-sensitive factor attachment protein, beta	12719616	8.39	6.99	2.64	4e-06	0.097364	7.8e-05
		12912637	7.19	5.79	2.63	4e-06	0.097364	8.1e-05
TRIM59	tripartite motif containing 59	12681991	8.64	7.29	2.55	4e-06	0.097364	7.8e-05
UGT2A3	UDP glucuronosyltransferase 2 family, polypeptide A3	12874042	6.68	5.33	2.54	4e-06	0.097364	7.8e-05
ANKRD44	serine/threonine-protein phosphatase 6 regulatory ankyrin repeat subunit B-like	12782411	10.47	9.15	2.5	4e-06	0.097364	7.8e-05
CLEC4D	C-type lectin domain family 4, member D	12862473	8.81	7.5	2.49	4e-06	0.097364	8.3e-05
EFHC1	EF-hand domain (C-terminal) containing 1	12801616	7.05	5.75	2.45	4e-06	0.097364	7.6e-05
		12692939	6.71	5.43	2.43	4e-06	0.097364	8.1e-05
		12759707	6.48	5.22	2.4	4e-06	0.097364	8.1e-05
SNRK	SNF related kinase	12796510	13.53	12.3	2.35	4e-06	0.097364	8.3e-05
ZNF605	zinc finger protein 605	12748294	9.68	8.46	2.32	4e-06	0.097364	8.6e-05
LECT2	leukocyte cell-derived chemotaxin 2	12883220	6.7	5.49	2.31	4e-06	0.097364	7.6e-05
HMHA1		12878892	8.79	7.59	2.29	4e-06	0.097364	8.3e-05
KRT80	keratin 80	12860246	7.18	6	2.26	4e-06	0.097364	7.6e-05
DNAJC9	DnaJ (Hsp40) homolog, subfamily C, member 9	12827978	8.54	7.38	2.23	4e-06	0.097364	8.4e-05
CA5A	carbonic anhydrase VA, mitochondrial	12757367	6.26	5.13	2.18	4e-06	0.097364	7.6e-05
IGSF10	immunoglobulin superfamily, member 10	12681718	7.48	6.37	2.16	4e-06	0.097364	8.1e-05
TEKT3	tektin 3	12771060	6.28	5.17	2.16	4e-06	0.097364	7.6e-05
C16H1orf170	uncharacterized protein C1orf170 homolog	12735959	8.37	7.27	2.15	4e-06	0.097364	7.6e-05
		12734309	9.12	8.03	2.13	4e-06	0.097364	7.6e-05
CCNL2	cyclin L2	12737000	11.93	10.84	2.13	4e-06	0.097364	8.2e-05
ERMN	ermin, ERM-like protein	12779433	6.76	5.67	2.13	4e-06	0.097364	8.6e-05
STPG1	sperm-tail PG-rich repeat containing 1	12779348	7.69	6.62	2.1	4e-06	0.097364	8.6e-05
PAG20	pregnancy-associated glycoprotein 20	12832893	6.44	5.37	2.1	4e-06	0.097364	8.4e-05
LCN1	lipocalin 1 (tear prealbumin)	12699721	8.31	7.25	2.08	4e-06	0.097364	8.4e-05
KDM4A	lysine (K)-specific demethylase 4A	12844440	11.25	10.19	2.08	4e-06	0.097364	8.7e-05
		12791488	7.74	6.69	2.07	4e-06	0.097364	8.6e-05
CRTAC1	cartilage acidic protein 1	12821180	6.56	5.52	2.06	4e-06	0.097364	8.6e-05
XKR4	XK, Kell blood group complex subunit-related family, member 4	12722553	6.81	5.78	2.04	4e-06	0.097364	8.1e-05
SSTR2	somatostatin receptor 2	12767417	6.77	5.74	2.04	4e-06	0.097364	8.2e-05
LOC790004	mannosyl (alpha-1,3-)-glycoprotein beta-1,4-N-acetylglucosaminyltransferase, isozyme C (putative)-like	12842019	7.17	6.14	2.04	4e-06	0.097364	7.6e-05
SYTL3	synaptotagmin-like 3	12896936	9.01	7.99	2.03	4e-06	0.097364	8e-05
MACF1	microtubule-actin crosslinking factor 1	12843481	14.09	13.08	2.01	4e-06	0.097364	8.4e-05
ALG14	asparagine-linked glycosylation 14 homolog (S. cerevisiae)	12837032	8.57	9.72	-2.22	4e-06	0.097364	8.3e-05
TACC1		12823690	13.17	14.45	-2.42	4e-06	0.097364	7.9e-05
ACACA	acetyl-CoA carboxylase alpha	12767240	15.48	18.62	-8.81	4e-06	0.097364	7.8e-05
ELOVL6	ELOVL fatty acid elongase 6	12871633	16.54	19.93	-10.48	4e-06	0.097364	8.5e-05
		12911637	13.94	17.42	-11.21	4e-06	0.097364	8.3e-05
C26H10orf88	chromosome 26 open reading frame, human C10orf88	12823214	8.33	6.44	3.72	5e-06	0.121705	9.8e-05
		12713258	7.99	6.24	3.36	5e-06	0.121705	9.1e-05
LOC781410	histone cluster 1, H2bm-like	12687118	7.31	5.6	3.27	5e-06	0.121705	9e-05
BNC2	basonuclin 2	12891585	10.48	9	2.79	5e-06	0.121705	9.2e-05
LOC618660	olfactory receptor 12-like	12841537	8.4	6.99	2.65	5e-06	0.121705	9.2e-05
MGC152340	uncharacterized LOC785476	12906158	7.58	6.18	2.64	5e-06	0.121705	9.6e-05
CT47B1	cancer/testis antigen family 147, member B1	12906243	6.88	5.52	2.56	5e-06	0.121705	8.8e-05
		12882031	9.84	8.51	2.52	5e-06	0.121705	9.1e-05
PCID2	PCI domain containing 2	12712995	11.5	10.23	2.41	5e-06	0.121705	8.8e-05
TTC26	tetratricopeptide repeat domain 26	12849628	8.6	7.39	2.32	5e-06	0.121705	9.3e-05
CEP19	centrosomal protein 19kDa	12686653	8.85	7.65	2.31	5e-06	0.121705	9.3e-05
KRT27	keratin 27	12770956	7.35	6.16	2.28	5e-06	0.121705	8.8e-05
LOC781778	interferon, omega 1-like	12892062	11.27	10.08	2.28	5e-06	0.121705	9.6e-05
WDR87	WD repeat domain 87	12756732	7.23	6.05	2.26	5e-06	0.121705	9.1e-05
LOC785678	trace amine-associated receptor 3-like	12901579	6.67	5.49	2.26	5e-06	0.121705	9.6e-05
LOC618173	olfactory receptor, family 52, subfamily B, member 2-like	12730066	7.17	6.02	2.22	5e-06	0.121705	8.9e-05
TMEM132A	transmembrane protein 132A	12831643	8.76	7.61	2.21	5e-06	0.121705	9.5e-05
LOC618943	interferon, omega 1-like	12891991	7.07	5.92	2.21	5e-06	0.121705	9.5e-05
RPUSD1	RNA pseudouridylate synthase domain containing 1	12817354	8.2	7.08	2.18	5e-06	0.121705	9.7e-05
OR4D6	olfactory receptor, family 4, subfamily D, member 6	12729979	8.11	6.99	2.17	5e-06	0.121705	9.8e-05
TCEAL1	transcription elongation factor A (SII)-like 1	12903432	7.4	6.28	2.17	5e-06	0.121705	9.2e-05
BEND3	BEN domain containing 3	12897578	8.62	7.51	2.16	5e-06	0.121705	8.9e-05
KIAA1279	KIAA1279 ortholog	12826496	10.76	9.66	2.14	5e-06	0.121705	9.2e-05
LOC100301320	olfactory receptor 149-like	12829222	7	5.91	2.14	5e-06	0.121705	9.2e-05
LRRC49	leucine rich repeat containing 49	12689043	7.92	6.83	2.13	5e-06	0.121705	9.2e-05
C20ORF123		12718901	6.96	5.89	2.1	5e-06	0.121705	8.9e-05
TREML1	triggering receptor expressed on myeloid cells-like 1	12807072	8.09	7.02	2.1	5e-06	0.121705	8.8e-05
IRX5	iroquois homeobox 5	12752780	7.67	6.61	2.09	5e-06	0.121705	9.1e-05
AMH	anti-Mullerian hormone	12876741	7.82	6.78	2.07	5e-06	0.121705	9e-05
T	T, brachyury homolog (mouse)	12900637	7.19	6.14	2.07	5e-06	0.121705	9.2e-05
CORO2A	coronin, actin binding protein, 2A	12895494	7.26	6.22	2.05	5e-06	0.121705	8.9e-05
LOC615810	olfactory receptor, family 2, subfamily B, member 2-like	12733533	7.83	6.81	2.04	5e-06	0.121705	9.1e-05
LOC100336949	sarcomeric tropomyosin kappa-like	12687833	8.01	6.99	2.03	5e-06	0.121705	9e-05
ALX1	ALX homeobox 1	12861795	7.77	6.75	2.03	5e-06	0.121705	8.9e-05
SLC45A1	solute carrier family 45, member 1	12739370	7.59	6.59	2.01	5e-06	0.121705	9.2e-05
KRCC1	lysine-rich coiled-coil 1	12699294	10.67	12.42	-3.36	5e-06	0.121705	8.9e-05
		12912281	11.8	10.03	3.42	6e-06	0.146046	9.9e-05
		12913607	8.22	6.64	2.99	6e-06	0.146046	9.9e-05
LOC511161	Nicotinamide N-methyltransferase-like	12727522	9.05	7.49	2.94	6e-06	0.146046	9.9e-05
MIR2284P	microRNA mir-2284p	12760494	6.85	5.38	2.76	6e-06	0.146046	9.9e-05
TCTE1	t-complex-associated-testis-expressed 1	12805902	7.45	6	2.74	6e-06	0.146046	0.000106
LOC100850149	uncharacterized LOC100850149	12697801	7.51	6.09	2.68	6e-06	0.146046	9.9e-05
		12914687	8.54	7.2	2.54	6e-06	0.146046	0.000102
LOC100296625	phospholipase A2, group XVI-like	12832382	9.78	8.46	2.5	6e-06	0.146046	0.000104
LOC522054	olfactory receptor, family 56, subfamily A, member 4-like	12728372	7.79	6.54	2.37	6e-06	0.146046	0.000101
C11H9orf169	chromosome 11 open reading frame, human C9orf169	12708301	7.58	6.34	2.36	6e-06	0.146046	0.000101
PHF17	PHD finger protein 17	12746166	10.66	9.44	2.33	6e-06	0.146046	0.000106
		12878000	8.27	7.06	2.32	6e-06	0.146046	0.000107
BANP	BTG3 associated nuclear protein	12751423	7.23	6.02	2.31	6e-06	0.146046	0.000102
LOC781449	olfactory receptor, family 51, subfamily E, member 2-like	12730197	11.38	10.18	2.29	6e-06	0.146046	0.000102
LOC100850850	zinc finger protein 630-like; ribosomal protein L39-like	12902675	7.84	6.65	2.28	6e-06	0.146046	0.0001
SV2A	synaptic vesicle glycoprotein 2A	12835758	7.33	6.14	2.27	6e-06	0.146046	0.000109
FZD1	frizzled family receptor 1	12849474	8.88	7.72	2.24	6e-06	0.146046	0.000102
LOC100848380	rab11 family-interacting protein 4-like	12768741	7.77	6.61	2.23	6e-06	0.146046	0.000105
C23H6orf138	chromosome 23 open reading frame, human C6orf138	12806128	7	5.84	2.23	6e-06	0.146046	0.000103
GLTSCR1L	GLTSCR1-like	12803343	10.97	9.82	2.22	6e-06	0.146046	0.000101
		12693767	5.6	4.46	2.2	6e-06	0.146046	0.000105
TRIM50	tripartite motif containing 50	12814041	7.4	6.27	2.19	6e-06	0.146046	9.9e-05
LHX8	LIM homeobox 8	12844365	7.37	6.24	2.18	6e-06	0.146046	0.000105
LOC100336486	envelope glycoprotein gp70-like	12906635	7.54	6.41	2.18	6e-06	0.146046	0.000101
CENPK	centromere protein K	12785235	7.97	6.88	2.13	6e-06	0.146046	0.000108
LOC100298420	uncharacterized LOC100298420	12721516	7.73	6.67	2.09	6e-06	0.146046	0.000104
SPEM1	spermatid maturation 1	12762770	6.79	5.73	2.08	6e-06	0.146046	0.0001
KIAA0319L	KIAA0319-like ortholog	12841721	9.65	8.59	2.08	6e-06	0.146046	0.000101
TMEM61	transmembrane protein 61	12847506	7.37	6.32	2.07	6e-06	0.146046	0.000101
NXPH1	neurexophilin 1	12851814	6.97	5.93	2.06	6e-06	0.146046	0.000105
LOC100301420	uncharacterized LOC100301420	12835609	8.65	7.63	2.03	6e-06	0.146046	9.9e-05
SRY	sex determining region Y	12717937	6.11	5.09	2.02	6e-06	0.146046	0.0001
CDH7	cadherin 7, type 2	12810359	7.46	6.45	2.01	6e-06	0.146046	0.000104
PRKAR2A	protein kinase, cAMP-dependent, regulatory, type II, alpha	12794153	16.5	17.72	-2.33	6e-06	0.146046	0.000103
MYH14	myosin, heavy chain 14, non-muscle	12751545	10.63	11.99	-2.57	6e-06	0.146046	0.000108
OR8U1	olfactory receptor 1044-like	12726426	6.73	8.27	-2.91	6e-06	0.146046	0.000107
LOC100336841	arginyl aminopeptidase (aminopeptidase B)-like	12842483	10.56	12.3	-3.35	6e-06	0.146046	9.9e-05
ATF5	activating transcription factor 5	12751837	9.77	13.51	-13.38	6e-06	0.146046	0.000108
		12914323	6.78	5.33	2.73	7e-06	0.170387	0.000114
PDS5B	PDS5, regulator of cohesion maintenance, homolog B (S. cerevisiae)	12712350	13.15	11.77	2.62	7e-06	0.170387	0.000116
SSTR3	somatostatin receptor 3	12866414	8.88	7.52	2.58	7e-06	0.170387	0.00011
ST3GAL1	ST3 beta-galactoside alpha-2,3-sialyltransferase 1	12721672	7.99	6.64	2.54	7e-06	0.170387	0.00011
PDIA2	protein disulfide isomerase family A, member 2	12811647	7.8	6.5	2.47	7e-06	0.170387	0.000109
BCAS4	breast carcinoma amplified sequence 4	12717104	7.32	6.09	2.34	7e-06	0.170387	0.000115
UCN	urocortin	12700354	5.85	4.63	2.33	7e-06	0.170387	0.000112
		12857751	6.66	5.46	2.31	7e-06	0.170387	0.000117
		12915597	9.13	7.94	2.28	7e-06	0.170387	0.000116
PARD3	par-3 partitioning defective 3 homolog (C. elegans)	12715935	9.28	8.09	2.27	7e-06	0.170387	0.00011
ANKRD32	ankyrin repeat domain 32	12879434	9.68	8.51	2.25	7e-06	0.170387	0.000117
		12888367	7.27	6.1	2.25	7e-06	0.170387	0.000114
NPR2	natriuretic peptide receptor B/guanylate cyclase B (atrionatriuretic peptide receptor B)	12888975	9.99	8.83	2.23	7e-06	0.170387	0.000114
LYPD6	LY6/PLAUR domain containing 6	12780097	8.23	7.08	2.22	7e-06	0.170387	0.000112
CIB3	calcium and integrin binding family member 3	12881118	5.89	4.76	2.19	7e-06	0.170387	0.000109
LOC100296357	uncharacterized LOC100296357	12692994	7.18	6.06	2.16	7e-06	0.170387	0.000116
ZNF367	zinc finger protein 367	12895123	10.08	8.97	2.16	7e-06	0.170387	0.000115
KIF13B	kinesin family member 13B	12891144	10.94	9.83	2.15	7e-06	0.170387	0.000115
RTKN	rhotekin	12702117	8.07	7.01	2.09	7e-06	0.170387	0.000114
CCL21	chemokine (C-C motif) ligand 21	12893390	7.54	6.47	2.09	7e-06	0.170387	0.000116
GPRIN1	G protein regulated inducer of neurite outgrowth 1	12885551	7.56	6.51	2.08	7e-06	0.170387	0.000117
INHBE	inhibin, beta E	12866349	6.76	5.72	2.05	7e-06	0.170387	0.000111
PYCR2	pyrroline-5-carboxylate reductase family, member 2	12738794	8.5	7.48	2.03	7e-06	0.170387	0.000115
CDK5R2	cyclin-dependent kinase 5, regulatory subunit 2 (p39)	12777340	9.97	8.94	2.03	7e-06	0.170387	0.000112
		12913169	8	6.98	2.03	7e-06	0.170387	0.000116
LRRC66	leucine rich repeat containing 66	12874307	7.27	6.26	2.02	7e-06	0.170387	0.000109
PGD	phosphogluconate dehydrogenase	12739563	13.8	16.31	-5.72	7e-06	0.170387	0.00011
ACSS2	acyl-CoA synthetase short-chain family member 2	12714225	16.14	19.21	-8.38	7e-06	0.170387	0.000115
		12800757	7.78	6.16	3.07	8e-06	0.194728	0.000125
MYCN	v-myc myelocytomatosis viral related oncogene, neuroblastoma derived (avian)	12708143	7.86	6.55	2.49	8e-06	0.194728	0.000123
LOC100336354	ribosomal protein L22-like 1-like	12755491	8.73	7.42	2.48	8e-06	0.194728	0.000125
PRDM10	PR domain containing 10	12833256	9.59	8.3	2.45	8e-06	0.194728	0.00012
IL22	interleukin 22	12858484	7.96	6.76	2.29	8e-06	0.194728	0.000121
		12915253	8.04	6.87	2.26	8e-06	0.194728	0.000126
		12884619	6.57	5.42	2.22	8e-06	0.194728	0.000124
USH1G	Usher syndrome 1G (autosomal recessive)	12764208	7.63	6.49	2.2	8e-06	0.194728	0.000124
ROBO2	roundabout, axon guidance receptor, homolog 2 (Drosophila)	12681539	7.58	6.46	2.18	8e-06	0.194728	0.000125
WDR81	WD repeat domain 81	12763212	8.18	7.1	2.12	8e-06	0.194728	0.000118
B3GAT2	beta-1,3-glucuronyltransferase 2 (glucuronosyltransferase S)	12901318	7.26	6.18	2.11	8e-06	0.194728	0.000119
LOC100297492	uncharacterized LOC100297492	12755296	6.89	5.82	2.09	8e-06	0.194728	0.000125
SULT1C4	sulfotransferase family, cytosolic, 1C, member 4	12901099	6.86	5.81	2.08	8e-06	0.194728	0.000125
PDCL2	phosducin-like 2	12874818	6.82	5.78	2.06	8e-06	0.194728	0.000124
ACTR5	ARP5 actin-related protein 5 homolog (yeast)	12713342	8.33	7.3	2.04	8e-06	0.194728	0.000121
UPK2	uroplakin 2	12726744	8.1	7.08	2.04	8e-06	0.194728	0.00012
PLD6	phospholipase D family, member 6	12763919	8.84	7.81	2.04	8e-06	0.194728	0.000121
		12911901	9.94	8.91	2.04	8e-06	0.194728	0.000125
MORC2	MORC family CW-type zinc finger 2	12745623	9.27	8.25	2.03	8e-06	0.194728	0.000124
		12748851	6.32	5.3	2.02	8e-06	0.194728	0.000118
LOC100299266	uncharacterized LOC100299266	12888810	8.75	7.74	2.01	8e-06	0.194728	0.000127
AACS	acetoacetyl-CoA synthetase	12745778	9.35	11.75	-5.29	8e-06	0.194728	0.000122
CCDC160	coiled-coil domain containing 160	12905967	9.02	7.33	3.23	9e-06	0.219069	0.000132
		12911969	10.4	8.9	2.84	9e-06	0.219069	0.000133
LOC789138		12741554	7.26	6.02	2.36	9e-06	0.219069	0.000134
TMEM9	transmembrane protein 9	12737891	10.84	9.66	2.28	9e-06	0.219069	0.000135
SIRPD	signal-regulatory protein delta	12715859	7.83	6.66	2.25	9e-06	0.219069	0.000127
		12748972	6.96	5.81	2.23	9e-06	0.219069	0.000129
ZNF536	zinc finger protein 536	12752064	6.78	5.62	2.23	9e-06	0.219069	0.00013
CASZ1	castor zinc finger 1	12736871	8.51	7.36	2.22	9e-06	0.219069	0.000134
FANCF	Fanconi anemia, complementation group F	12831629	6.52	5.38	2.19	9e-06	0.219069	0.000133
ZC3H12B	zinc finger CCCH-type containing 12B	12908857	6.48	5.35	2.19	9e-06	0.219069	0.000133
ARPP19	cAMP-regulated phosphoprotein, 19kDa	12688149	9.96	8.86	2.14	9e-06	0.219069	0.00013
		12835497	8.58	7.52	2.1	9e-06	0.219069	0.000133
POLN	polymerase (DNA directed) nu	12871329	7.43	6.38	2.07	9e-06	0.219069	0.00013
SLC8A2	solute carrier family 8 (sodium/calcium exchanger), member 2	12758703	6.82	5.79	2.05	9e-06	0.219069	0.000133
TMEM247	transmembrane protein 247	12703050	7.52	6.49	2.04	9e-06	0.219069	0.00013
OR4S1	olfactory receptor, family 4, subfamily S, member 1	12727427	7.17	6.16	2.02	9e-06	0.219069	0.000135
GSTM1	glutathione S-transferase M1	12842911	9.66	11.47	-3.51	9e-06	0.219069	0.000132
FGFR2	fibroblast growth factor receptor 2	12821546	9.83	7.8	4.1	1e-05	0.24341	0.000144
OPTC	opticin	12734768	9.6	7.91	3.23	1e-05	0.24341	0.000144
LOC618351	melanoma antigen family B, 4-like; uncharacterized LOC100337157	12910782	8.03	6.43	3.04	1e-05	0.24341	0.000143
		12915473	7.74	6.18	2.95	1e-05	0.24341	0.000142
PJA2	praja ring finger 2	12884927	13.49	12.06	2.69	1e-05	0.24341	0.000142
KIAA0556	KIAA0556 ortholog; kiaa0556 protein	12812957	8.8	7.4	2.65	1e-05	0.24341	0.000137
EIF4EBP3	eukaryotic translation initiation factor 4E binding protein 3; ankyrin repeat and KH domain containing 1	12878410	13.29	11.94	2.54	1e-05	0.24341	0.00014
MIR139	microRNA mir-139	12734031	9.77	8.43	2.53	1e-05	0.24341	0.000145
LOC504490	olfactory receptor, family 6, subfamily M, member 1-like	12832994	7.62	6.28	2.53	1e-05	0.24341	0.000144
NPFF	neuropeptide FF-amide peptide precursor	12856893	9.02	7.86	2.23	1e-05	0.24341	0.000144
C4ORF21		12872103	8.8	7.65	2.23	1e-05	0.24341	0.000143
NKAPL	NFKB activating protein-like	12805757	7.22	6.12	2.13	1e-05	0.24341	0.000145
		12882676	6.56	5.47	2.12	1e-05	0.24341	0.000144
PROSER1	proline and serine rich 1	12709891	11.13	10.09	2.06	1e-05	0.24341	0.000142
		12914739	7.64	6.63	2.01	1e-05	0.24341	0.000145
MFGE8	milk fat globule-EGF factor 8 protein	12791683	15.95	17	-2.07	1e-05	0.24341	0.00014
		12912471	7.48	5.68	3.48	1.1e-05	0.267751	0.000146
		12913809	7.48	5.68	3.48	1.1e-05	0.267751	0.000146
AMOTL2	angiomotin like 2	12681779	11.82	10.13	3.24	1.1e-05	0.267751	0.000153
TGIF1	TGFB-induced factor homeobox 1	12807824	9.93	8.31	3.07	1.1e-05	0.267751	0.000153
MIR9-1	microRNA mir-9-1	12788810	7.99	6.5	2.8	1.1e-05	0.267751	0.000146
TXLNG	taxilin gamma	12908402	13.79	12.39	2.64	1.1e-05	0.267751	0.000154
COCH	coagulation factor C homolog, cochlin (Limulus polyphemus)	12789256	6.63	5.26	2.58	1.1e-05	0.267751	0.000153
CA6	carbonic anhydrase VI	12738426	7.63	6.4	2.36	1.1e-05	0.267751	0.000146
RSPO1	R-spondin 1	12837852	8.25	7.05	2.3	1.1e-05	0.267751	0.000146
LOC786060	antigen WC1.1-like	12863125	8.68	7.47	2.3	1.1e-05	0.267751	0.000146
GABRB1	gamma-aminobutyric acid (GABA) A receptor, beta 1	12870136	7.2	6.01	2.28	1.1e-05	0.267751	0.000153
LOC100336412	ZAR1-like protein-like	12786781	7.84	6.67	2.25	1.1e-05	0.267751	0.000153
DOC2B	double C2-like domains, beta	12765935	8.72	7.57	2.22	1.1e-05	0.267751	0.000146
SH3RF3	SH3 domain containing ring finger 3	12708001	7.93	6.79	2.21	1.1e-05	0.267751	0.000149
		12902270	7.67	6.54	2.19	1.1e-05	0.267751	0.000153
PROSER2	proline and serine-rich protein 2	12721184	9.79	8.68	2.16	1.1e-05	0.267751	0.000151
GADL1	glutamate decarboxylase-like 1	12800400	7.17	6.09	2.1	1.1e-05	0.267751	0.000153
HK3	hexokinase 3 (white cell)	12884781	7.83	6.8	2.04	1.1e-05	0.267751	0.00015
		12913993	8.39	7.37	2.03	1.1e-05	0.267751	0.00015
APEG3	antisense transcript gene of PEG3	12748829	8.35	7.34	2.02	1.1e-05	0.267751	0.000146
KRT2	keratin 2	12863162	7.9	6.89	2.01	1.1e-05	0.267751	0.000153
CYB5B	cytochrome b5 type B (outer mitochondrial membrane)	12750181	12.51	14.25	-3.35	1.1e-05	0.267751	0.000153
HSD17B12	hydroxysteroid (17-beta) dehydrogenase 12	12730451	14.58	16.68	-4.29	1.1e-05	0.267751	0.000153
RARRES2	retinoic acid receptor responder (tazarotene induced) 2	12853726	10.33	8.67	3.16	1.2e-05	0.292092	0.000159
HERC1	hect (homologous to the E6-AP (UBE3A) carboxyl terminus) domain and RCC1 (CHC1)-like domain (RLD) 1	12691026	10.29	9.2	2.13	1.2e-05	0.292092	0.000161
		12913281	10.87	9.83	2.06	1.2e-05	0.292092	0.000161
		12915321	7.33	6.29	2.06	1.2e-05	0.292092	0.000157
ANKRD34C	ankyrin repeat domain 34C	12788667	6.83	5.82	2.02	1.2e-05	0.292092	0.000155
BRP44L	brain protein 44-like	12901466	16.01	17.72	-3.28	1.2e-05	0.292092	0.000163
ELOVL5	ELOVL fatty acid elongase 5	12806809	13.24	15.96	-6.62	1.2e-05	0.292092	0.00016
MIR584-7	microRNA mir-584-7	12829236	9.92	8.48	2.72	1.3e-05	0.316433	0.000168
BT.67675		12692919	6.17	4.88	2.44	1.3e-05	0.316433	0.00017
PEG11AS	PEG11 antisense RNA	12791047	8.31	7.04	2.41	1.3e-05	0.316433	0.000167
KIAA0226	KIAA0226 ortholog	12679488	10.14	8.91	2.35	1.3e-05	0.316433	0.00017
C29H11orf80	chromosome 29 open reading frame, human C11orf80	12830378	10.22	9	2.33	1.3e-05	0.316433	0.000169
		12913641	9.8	8.58	2.33	1.3e-05	0.316433	0.000168
LOC509128	olfactory receptor, family 11, subfamily H, member 12-like	12694288	7.43	6.23	2.3	1.3e-05	0.316433	0.000167
NCOR1	nuclear receptor corepressor 1	12762108	12.78	11.58	2.29	1.3e-05	0.316433	0.00017
PHTF2	putative homeodomain transcription factor 2	12854547	11.69	10.53	2.24	1.3e-05	0.316433	0.000169
UPK1B	uroplakin 1B	12678746	7.83	6.71	2.17	1.3e-05	0.316433	0.000168
DMRT3	doublesex and mab-3 related transcription factor 3	12893061	6.93	5.84	2.13	1.3e-05	0.316433	0.000164
HIP1R	huntingtin interacting protein 1 related	12746040	8.6	7.53	2.1	1.3e-05	0.316433	0.000165
ELL	elongation factor RNA polymerase II	12877953	11.13	10.06	2.1	1.3e-05	0.316433	0.00017
		12913159	7.46	6.39	2.1	1.3e-05	0.316433	0.000169
GCNT2	glucosaminyl (N-acetyl) transferase 2, I-branching enzyme (I blood group)	12805852	9.81	8.75	2.08	1.3e-05	0.316433	0.00017
		12911437	10.87	9.84	2.04	1.3e-05	0.316433	0.000166
LOC516636	olfactory receptor 6-like	12728162	6.41	5.4	2.02	1.3e-05	0.316433	0.00017
		12913433	10.13	8.2	3.81	1.4e-05	0.340774	0.000173
		12912573	7.16	5.27	3.71	1.4e-05	0.340774	0.000173
LOC539231	kinesin-like protein KIFC3-like	12758852	9.78	8.39	2.62	1.4e-05	0.340774	0.000178
HOXB7	homeobox B7	12760874	8.97	7.64	2.52	1.4e-05	0.340774	0.00017
CCNT1	cyclin T1	12857640	14.46	13.16	2.46	1.4e-05	0.340774	0.000173
CYP2C19	cytochrome P450, family 2, subfamily C, polypeptide 19	12821883	7.18	5.9	2.43	1.4e-05	0.340774	0.000173
LOC100297571	uncharacterized LOC100297571	12824717	7.09	5.98	2.15	1.4e-05	0.340774	0.000177
C25H16orf59	chromosome 25 open reading frame, human C16orf59	12814059	7.52	6.46	2.09	1.4e-05	0.340774	0.000174
TSC1	tuberous sclerosis 1	12706838	12.11	11.06	2.06	1.4e-05	0.340774	0.000176
MGAT5B	mannosyl (alpha-1,6-)-glycoprotein beta-1,6-N-acetyl-glucosaminyltransferase, isozyme B	12773433	6.74	5.69	2.06	1.4e-05	0.340774	0.000174
KRTAP5-6	keratin associated protein 5-6	12832241	7.38	8.46	-2.11	1.4e-05	0.340774	0.000174
CHTF8	CTF8, chromosome transmission fidelity factor 8 homolog (S. cerevisiae)	12759486	10.62	9.08	2.91	1.5e-05	0.365115	0.000183
MIR2335	microRNA mir-2335	12760468	8.08	6.76	2.5	1.5e-05	0.365115	0.000184
LDOC1L	leucine zipper, down-regulated in cancer 1-like	12869350	9.36	8.1	2.39	1.5e-05	0.365115	0.000179
ZNF180	zinc finger protein 180	12757219	8.84	7.66	2.28	1.5e-05	0.365115	0.000184
LOC614985	olfactory receptor, family 8, subfamily K, member 3-like	12729925	6.4	5.27	2.19	1.5e-05	0.365115	0.000181
SCEL	sciellin	12710821	7.22	6.1	2.18	1.5e-05	0.365115	0.000179
LYPD8	phospholipase inhibitor	12887947	8.57	7.47	2.15	1.5e-05	0.365115	0.000179
DCST1	DC-STAMP domain containing 1	12845256	6.3	5.21	2.13	1.5e-05	0.365115	0.000182
SLC16A9	solute carrier family 16, member 9 (monocarboxylic acid transporter 9)	12828703	8.69	7.61	2.11	1.5e-05	0.365115	0.000182
MAP9	microtubule-associated protein 9	12744369	7.52	6.46	2.09	1.5e-05	0.365115	0.00018
		12906608	6.9	5.85	2.07	1.5e-05	0.365115	0.000181
ELOVL2	ELOVL fatty acid elongase 2	12803539	7.03	5.99	2.05	1.5e-05	0.365115	0.000184
SRD5A1	steroid-5-alpha-reductase, alpha polypeptide 1 (3-oxo-5 alpha-steroid delta 4-dehydrogenase alpha 1)	12788328	7.15	8.21	-2.09	1.5e-05	0.365115	0.000182
AGFG1	ArfGAP with FG repeats 1	12778120	13.25	15.2	-3.86	1.5e-05	0.365115	0.000185
TBX4	T-box 4	12768972	6.69	5.41	2.43	1.6e-05	0.389456	0.000191
LOC784069	heat shock factor protein 5-like	12773423	8.39	7.33	2.09	1.6e-05	0.389456	0.000193
SLC24A6	solute carrier family 24 (sodium/potassium/calcium exchanger), member 6	12746149	9.95	8.89	2.08	1.6e-05	0.389456	0.000189
LOC536255	patatin-like phospholipase domain-containing protein 7-like	12701746	7.24	6.19	2.07	1.6e-05	0.389456	0.000188
GFI1B	growth factor independent 1B transcription repressor	12701920	8.31	7.29	2.03	1.6e-05	0.389456	0.000187
SLC25A1	solute carrier family 25 (mitochondrial carrier; citrate transporter), member 1	12745488	12.84	17.39	-23.43	1.6e-05	0.389456	0.000188
RNF150	ring finger protein 150	12744445	9.6	7.74	3.62	1.7e-05	0.413797	0.000201
PQLC3	PQ loop repeat containing 3	12704518	11.34	9.76	2.99	1.7e-05	0.413797	0.000195
SFMBT1	Scm-like with four mbt domains 1	12795342	9.22	7.98	2.37	1.7e-05	0.413797	0.000198
KRTAP4-1	keratin associated protein 4-1	12773566	7.23	6.02	2.31	1.7e-05	0.413797	0.000197
PTCHD3	patched domain containing 3	12816916	6.92	5.72	2.3	1.7e-05	0.413797	0.000197
CCDC54	coiled-coil domain containing 54	12678162	8.05	6.91	2.22	1.7e-05	0.413797	0.000195
RBM22	RNA binding motif protein 22	12885029	12.06	10.94	2.17	1.7e-05	0.413797	0.000197
WDR47	WD repeat domain 47	12837980	10.87	9.8	2.09	1.7e-05	0.413797	0.000198
ESR1	estrogen receptor 1	12896753	8.48	7.41	2.09	1.7e-05	0.413797	0.000197
LOC785311	olfactory receptor 52E1-like	12734006	8.07	7.02	2.07	1.7e-05	0.413797	0.000198
LOC530485	olfactory receptor, family 4, subfamily K, member 3 (gene/pseudogene)-like	12690300	8.32	7.3	2.03	1.7e-05	0.413797	0.000195
VPS35	vacuolar protein sorting 35 homolog (S. cerevisiae)	12757871	13.27	14.49	-2.33	1.7e-05	0.413797	0.000201
LOC100336584	cell death-inducing DFFA-like effector a-like	12807381	10.73	9.17	2.95	1.8e-05	0.438138	0.000205
LOC100137763	uncharacterized LOC100137763	12848409	10.67	9.25	2.67	1.8e-05	0.438138	0.000206
		12737954	7.13	5.95	2.27	1.8e-05	0.438138	0.000206
		12912617	7.81	6.66	2.23	1.8e-05	0.438138	0.000207
MAATS1	MYCBP/AMY-1-associated, testis expressed 1	12678348	7.88	6.74	2.19	1.8e-05	0.438138	0.000207
LOC100337211	melanoma antigen family B, 4-like; melanoma antigen family B, 10-like; uncharacterized LOC100337157	12906907	7.5	6.44	2.1	1.8e-05	0.438138	0.000202
DLL3	delta-like 3 (Drosophila)	12750129	7.16	6.09	2.09	1.8e-05	0.438138	0.000205
LDLRAD1	low density lipoprotein receptor class A domain containing 1	12841702	8.45	7.38	2.09	1.8e-05	0.438138	0.000206
LOC529823	C2 calcium-dependent domain-containing protein 4A-like	12695768	6.36	5.32	2.07	1.8e-05	0.438138	0.000205
SPECC1	sperm antigen with calponin homology and coiled-coil domains 1	12768294	7.62	6.57	2.06	1.8e-05	0.438138	0.000208
SCG3	secretogranin III	12695501	8.7	7.13	2.96	1.9e-05	0.462479	0.000211
R3HCC1L	R3H domain and coiled-coil containing 1-like	12820985	8.86	7.44	2.69	1.9e-05	0.462479	0.000209
ZNF142	zinc finger protein 142	12781345	9.69	8.47	2.32	1.9e-05	0.462479	0.00021
ARL14EPL	ADP-ribosylation factor-like 14 effector protein-like	12692025	7.55	6.39	2.24	1.9e-05	0.462479	0.000212
CSRNP2	cysteine-serine-rich nuclear protein 2	12863784	8.37	7.22	2.22	1.9e-05	0.462479	0.000209
CACNA1D	calcium channel, voltage-dependent, L type, alpha 1D subunit	12798216	7.87	6.76	2.16	1.9e-05	0.462479	0.000213
STRC	stereocilin	12792979	7.75	6.71	2.05	1.9e-05	0.462479	0.000212
OR10T2	olfactory receptor, family 10, subfamily T, member 2	12838479	7.35	6.32	2.04	1.9e-05	0.462479	0.000212
HSPA9	heat shock 70kDa protein 9 (mortalin)	12885558	16.09	17.22	-2.18	1.9e-05	0.462479	0.000214
CUX1	cut-like homeobox 1	12814978	9.52	10.81	-2.45	1.9e-05	0.462479	0.000211
G6PD	glucose-6-phosphate dehydrogenase	12907094	14.84	16.95	-4.32	1.9e-05	0.462479	0.000209
SLC2A4	solute carrier family 2 (facilitated glucose transporter), member 4	12761101	8.57	10.89	-5	1.9e-05	0.462479	0.000212
CCR1	chemokine (C-C motif) receptor 1	12794515	8.63	7.17	2.75	2e-05	0.48682	0.000222
CDH20	cadherin 20, type 2	12808508	6.87	5.65	2.33	2e-05	0.48682	0.000217
BANK1	B-cell scaffold protein with ankyrin repeats 1	12872909	7.85	6.66	2.28	2e-05	0.48682	0.00022
TAB1	TGF-beta activated kinase 1/MAP3K7 binding protein 1	12860018	9.31	8.16	2.23	2e-05	0.48682	0.000222
CLRN1	clarin 1	12681827	6.95	5.89	2.09	2e-05	0.48682	0.000218
EN2		12852814	8.13	7.06	2.09	2e-05	0.48682	0.000216
WFDC5	WAP four-disulfide core domain 5; WAP four-disulfide core domain protein 5-like	12719577	8.64	7.6	2.06	2e-05	0.48682	0.000222
GPR3	G protein-coupled receptor 3	12783869	7.59	6.55	2.04	2e-05	0.48682	0.000217
NUMB	numb homolog (Drosophila)	12694599	12.42	11.39	2.03	2e-05	0.48682	0.000222
TEX12	testis expressed 12	12727117	6.92	5.9	2.03	2e-05	0.48682	0.000216
LOC528031		12834229	8.24	7.22	2.03	2e-05	0.48682	0.000222
CIDEA	cell death-inducing DFFA-like effector a	12810056	11	13.26	-4.8	2e-05	0.48682	0.00022
MIR2285D	microRNA mir-2285d	12717864	6.67	5.18	2.82	2.1e-05	0.511161	0.000225
AADAC	arylacetamide deacetylase (esterase)	12684939	7.15	5.74	2.65	2.1e-05	0.511161	0.000224
LOC532031	olfactory receptor, family 13, subfamily G, member 1-like	12822595	8.59	7.36	2.35	2.1e-05	0.511161	0.000226
OSM	oncostatin M	12745524	7.19	5.96	2.34	2.1e-05	0.511161	0.000223
LOC614741	formin-2-like	12827061	8.19	6.98	2.31	2.1e-05	0.511161	0.000223
TRB@		12848584	7.68	6.62	2.09	2.1e-05	0.511161	0.000226
LOC526177		12839263	7.72	6.67	2.07	2.1e-05	0.511161	0.000226
ATP5C1	ATP synthase, H+ transporting, mitochondrial F1 complex, gamma polypeptide 1	12718182	13.26	14.67	-2.66	2.1e-05	0.511161	0.000224
LOC615852	olfactory receptor, family 13, subfamily J, member 1-like; olfactory receptor, family 13, subfamily J, member 1; olfactory receptor 13J1-like	12895350	10.13	8.55	2.98	2.2e-05	0.535502	0.000235
C26H10orf82	chromosome 26 open reading frame, human C10orf82	12823181	8.38	6.84	2.91	2.2e-05	0.535502	0.000236
SNAPC1	small nuclear RNA activating complex, polypeptide 1, 43kDa	12691957	11.14	9.61	2.9	2.2e-05	0.535502	0.000232
ST3GAL6	ST3 beta-galactoside alpha-2,3-sialyltransferase 6	12678907	10.47	9.07	2.62	2.2e-05	0.535502	0.000232
BOSTAUV1R417	vomeronasal 1 receptor bosTauV1R417	12748790	7.19	5.8	2.62	2.2e-05	0.535502	0.000232
IL1RN	interleukin 1 receptor antagonist	12698536	8.49	7.1	2.61	2.2e-05	0.535502	0.000236
UOX	urate oxidase	12838362	7.08	5.78	2.47	2.2e-05	0.535502	0.000231
		12901685	8.33	7.03	2.46	2.2e-05	0.535502	0.000231
LOC617702		12753972	10.33	9.11	2.33	2.2e-05	0.535502	0.00023
TRIM65	tripartite motif containing 65	12765749	9.12	8.02	2.14	2.2e-05	0.535502	0.000232
HEXIM2	hexamethylene bis-acetamide inducible 2	12765308	8.1	7.02	2.12	2.2e-05	0.535502	0.000236
LOC100335230	beta-defensin 1-like; beta-defensin	12823401	5.75	4.72	2.05	2.2e-05	0.535502	0.000232
LOC100140117	uncharacterized LOC100140117	12863421	7.07	6.06	2.01	2.2e-05	0.535502	0.00023
B4GALT5	UDP-Gal:betaGlcNAc beta 1,4- galactosyltransferase, polypeptide 5	12718108	10.7	12.4	-3.24	2.2e-05	0.535502	0.00023
HIP1	huntingtin interacting protein 1	12815677	13.05	10.86	4.56	2.3e-05	0.559843	0.000238
C7H19orf24	chromosome 7 open reading frame, human C19orf24	12881847	9.14	7.88	2.39	2.3e-05	0.559843	0.000238
MAP4K5	mitogen-activated protein kinase kinase kinase kinase 5	12697521	13.07	11.9	2.24	2.3e-05	0.559843	0.000238
RLF	rearranged L-myc fusion	12845607	10.46	9.31	2.23	2.3e-05	0.559843	0.000239
WTAP	Wilms tumor 1 associated protein	12897877	11.21	10.1	2.16	2.3e-05	0.559843	0.000242
PHF2	PHD finger protein 2	12891330	11	9.92	2.11	2.3e-05	0.559843	0.000237
		12915237	10.76	9.7	2.08	2.3e-05	0.559843	0.000239
IL36A	interleukin 36, alpha	12700766	6.78	5.74	2.07	2.3e-05	0.559843	0.000238
		12697024	7.63	6.63	2.01	2.3e-05	0.559843	0.000243
FOLR4	folate receptor 4 (delta) homolog (mouse)	12726442	7.4	6.39	2.01	2.3e-05	0.559843	0.000237
MGC137036	uncharacterized protein MGC137036	12803814	6.71	5.7	2.01	2.3e-05	0.559843	0.000238
		12912291	9.97	8.14	3.54	2.4e-05	0.584184	0.000244
AKR1C3	aldo-keto reductase family 1, member C1	12717343	7.33	5.71	3.06	2.4e-05	0.584184	0.000248
LOC100295453	uncharacterized LOC100295453; uncharacterized LOC100296063; uncharacterized LOC100296357; uncharacterized LOC100296438; uncharacterized LOC100335238	12692926	7.93	6.4	2.87	2.4e-05	0.584184	0.000244
STMN4	stathmin-like 4	12893515	7.66	6.21	2.73	2.4e-05	0.584184	0.000248
DAPK1	death-associated protein kinase 1	12891606	10.08	8.71	2.59	2.4e-05	0.584184	0.000247
PCDHGA10	protocadherin gamma subfamily A, 10	12881130	8.65	7.44	2.31	2.4e-05	0.584184	0.000244
ZIC5	zinc finger protein ZIC 5-like	12713129	6.76	5.68	2.13	2.4e-05	0.584184	0.000243
		12882380	8.28	7.2	2.12	2.4e-05	0.584184	0.000243
		12692916	7.61	6.55	2.08	2.4e-05	0.584184	0.000245
LOC781968	olfactory receptor, family 8, subfamily S, member 1-like	12862895	6.64	5.58	2.07	2.4e-05	0.584184	0.000245
HOXB9	homeobox B9	12765919	7.27	6.24	2.04	2.4e-05	0.584184	0.000246
FLYWCH1	FLYWCH-type zinc finger 1	12813399	8.32	7.29	2.04	2.4e-05	0.584184	0.000249
NPHS2	nephrosis 2, idiopathic, steroid-resistant (podocin)	12740526	7.86	6.86	2.01	2.4e-05	0.584184	0.000248
SIRT2	sirtuin 2	12756129	11.34	12.7	-2.57	2.4e-05	0.584184	0.000248
GPI	glucose-6-phosphate isomerase	12749256	13.61	16.82	-9.25	2.4e-05	0.584184	0.000247
KLHL25	kelch-like 25 (Drosophila)	12793030	9.53	7.59	3.83	2.5e-05	0.608525	0.00025
EDA	ectodysplasin A	12910270	9.63	7.74	3.72	2.5e-05	0.608525	0.000253
ATP11B	ATPase, class VI, type 11B	12686683	13.56	11.89	3.18	2.5e-05	0.608525	0.000251
		12912293	7.97	6.35	3.07	2.5e-05	0.608525	0.000253
HES4	hairy and enhancer of split 4 (Drosophila)	12735198	8.68	7.44	2.37	2.5e-05	0.608525	0.000254
MIR2368	microRNA mir-2368	12794229	8.16	7.03	2.19	2.5e-05	0.608525	0.000251
AHDC1	AT hook, DNA binding motif, containing 1	12776963	8.17	7.06	2.16	2.5e-05	0.608525	0.000253
MESDC1	mesoderm development candidate 1	12791206	7.83	6.76	2.1	2.5e-05	0.608525	0.000252
GPR12	G protein-coupled receptor 12	12709781	6.84	5.79	2.08	2.5e-05	0.608525	0.000254
CAMSAP1	calmodulin regulated spectrin-associated protein 1	12704487	9.16	8.12	2.05	2.5e-05	0.608525	0.000251
JARID2	jumonji, AT rich interactive domain 2	12805996	9.99	8.96	2.05	2.5e-05	0.608525	0.000251
LOC100138474	uncharacterized LOC100138474	12708737	6.86	5.85	2.02	2.5e-05	0.608525	0.000254
MLX	MAX-like protein X	12762261	11	12.06	-2.09	2.5e-05	0.608525	0.000251
QPRT	quinolinate phosphoribosyltransferase	12818183	8.76	10.32	-2.95	2.5e-05	0.608525	0.000251
		12914359	9.85	7.8	4.15	2.6e-05	0.632866	0.000261
		12827522	9.03	7.04	3.97	2.6e-05	0.632866	0.000255
C3H1orf185	chromosome 3 open reading frame, human C1orf185	12847853	9.42	7.78	3.11	2.6e-05	0.632866	0.000262
HAUS5	HAUS augmin-like complex, subunit 5	12750933	10.43	9.1	2.51	2.6e-05	0.632866	0.000255
		12730689	9.27	8.03	2.37	2.6e-05	0.632866	0.000255
FMN1	formin 1	12692541	7.7	6.55	2.21	2.6e-05	0.632866	0.000256
NT5C3	5'-nucleotidase, cytosolic III	12850012	9.66	8.52	2.19	2.6e-05	0.632866	0.000259
BSP1	binder of sperm 1	12749690	7.16	6.05	2.17	2.6e-05	0.632866	0.000259
EEF1B2	eukaryotic translation elongation factor 1 beta 2	12776890	10.09	11.23	-2.2	2.6e-05	0.632866	0.000259
ENG	endoglin	12703748	12.8	14.04	-2.35	2.6e-05	0.632866	0.000258
DCAF17	DDB1 and CUL4 associated factor 17	12784133	9.43	8.13	2.46	2.7e-05	0.657207	0.000266
		12912267	6.96	5.76	2.29	2.7e-05	0.657207	0.000266
		12717475	8.42	7.29	2.19	2.7e-05	0.657207	0.000262
LOC100298233	uncharacterized LOC100298233	12682984	8.49	7.36	2.18	2.7e-05	0.657207	0.000266
KLHL36	kelch-like 36 (Drosophila)	12754372	9.04	7.97	2.1	2.7e-05	0.657207	0.000264
NUFIP1	nuclear fragile X mental retardation protein interacting protein 1	12711651	9.5	8.45	2.07	2.7e-05	0.657207	0.000264
ZCCHC3	zinc finger, CCHC domain containing 3	12718654	7.36	6.32	2.05	2.7e-05	0.657207	0.000266
CYB5A	cytochrome b5 type A (microsomal)	12807461	16.36	18.67	-4.95	2.7e-05	0.657207	0.000267
APOL6		12862520	11.22	9.46	3.39	2.8e-05	0.681548	0.000271
		12914241	11.14	9.86	2.41	2.8e-05	0.681548	0.000271
		12901699	8.76	7.53	2.34	2.8e-05	0.681548	0.000269
MIR218-2	microRNA mir-218-2	12788577	6.81	5.64	2.24	2.8e-05	0.681548	0.000268
LOC782366	olfactory receptor 148-like	12835168	9.53	8.37	2.23	2.8e-05	0.681548	0.000272
PTPRS	protein tyrosine phosphatase, receptor type, S	12880912	11.61	10.48	2.19	2.8e-05	0.681548	0.000269
KRI1	KRI1 homolog (S. cerevisiae)	12884890	8.88	7.76	2.17	2.8e-05	0.681548	0.000274
ZMYND8	zinc finger, MYND-type containing 8	12718534	11.26	10.21	2.07	2.8e-05	0.681548	0.000269
TP53TG5	TP53 target 5	12717710	7.7	6.69	2.02	2.8e-05	0.681548	0.000269
TTC7A	tetratricopeptide repeat domain 7A	12702750	7.8	6.8	2.01	2.8e-05	0.681548	0.000269
MYCBP2	MYC binding protein 2	12712387	12.31	10.92	2.62	2.9e-05	0.705889	0.000281
C26H10orf137	chromosome 26 open reading frame, human C10orf137	12820407	10.54	9.39	2.21	2.9e-05	0.705889	0.000275
RAET1L	retinoic acid early transcript 1L	12765930	10.81	9.67	2.2	2.9e-05	0.705889	0.000277
RNF222	ring finger protein 222	12771135	7.99	6.9	2.13	2.9e-05	0.705889	0.000279
COBL	cordon-bleu homolog (mouse)	12851732	7.19	6.1	2.12	2.9e-05	0.705889	0.00028
SNX6	sorting nexin 6	12793059	8.83	7.77	2.09	2.9e-05	0.705889	0.000278
SURF2	surfeit 2	12700950	6.78	7.98	-2.29	2.9e-05	0.705889	0.000278
TMEM230	transmembrane protein 230	12719451	10.23	11.47	-2.37	2.9e-05	0.705889	0.000279
SAMM50	sorting and assembly machinery component 50 homolog (S. cerevisiae)	12868766	13.25	14.56	-2.48	2.9e-05	0.705889	0.000278
NDUFS8	NADH dehydrogenase (ubiquinone) Fe-S protein 8, 23kDa (NADH-coenzyme Q reductase)	12829542	11.27	12.96	-3.23	2.9e-05	0.705889	0.000279
PCYT2	phosphate cytidylyltransferase 2, ethanolamine	12762576	8.14	10.31	-4.51	2.9e-05	0.705889	0.000279
LEFTY2	left-right determination factor 2	12740334	6.98	5.72	2.39	3e-05	0.73023	0.000283
ZMYM6	zinc finger, MYM-type 6	12841481	11.88	10.64	2.37	3e-05	0.73023	0.000283
MGC151921	odorant-binding protein-like	12908548	6.43	5.25	2.26	3e-05	0.73023	0.000283
TLDC1	TBC/LysM-associated domain containing 1	12758403	7.85	6.75	2.14	3e-05	0.73023	0.000283
EPAS1	endothelial PAS domain protein 1	12698660	17.43	18.62	-2.28	3e-05	0.73023	0.000287
		12913325	8.87	7.32	2.92	3.1e-05	0.754571	0.000289
RNF220	ring finger protein 220	12847532	13.38	12.2	2.26	3.1e-05	0.754571	0.000289
CIDEB	cell death-inducing DFFA-like effector b	12690206	7.15	6.01	2.21	3.1e-05	0.754571	0.00029
MIR2383	microRNA mir-2383	12811186	9.48	8.34	2.19	3.1e-05	0.754571	0.00029
LOC616970	TRD@ protein-like	12697306	7.12	5.56	2.95	3.2e-05	0.778912	0.000296
GRHL1	grainyhead-like 1 (Drosophila)	12708178	10.03	8.5	2.88	3.2e-05	0.778912	0.000299
SLC25A30	solute carrier family 25, member 30	12709269	12.8	11.4	2.65	3.2e-05	0.778912	0.000299
		12913141	10.71	9.45	2.41	3.2e-05	0.778912	0.0003
CWC25	CWC25 spliceosome-associated protein homolog (S. cerevisiae)	12769856	9.81	8.73	2.12	3.2e-05	0.778912	0.000296
EPB49	erythrocyte membrane protein band 4.9 (dematin)	12890194	7.27	6.2	2.1	3.2e-05	0.778912	0.000299
SH3BGRL2	SH3 domain binding glutamic acid-rich protein like 2	12899089	9.36	8.3	2.09	3.2e-05	0.778912	0.000299
		12914569	8.46	7.39	2.09	3.2e-05	0.778912	0.0003
ZNF358	zinc finger protein 358; uncharacterized LOC100138869	12877814	9.5	8.47	2.03	3.2e-05	0.778912	0.000294
SARM1	sterile alpha and TIR motif containing 1	12764610	7.03	6.02	2.01	3.2e-05	0.778912	0.000299
IRAK2	interleukin-1 receptor-associated kinase 2	12799059	9.28	7.74	2.91	3.3e-05	0.803253	0.000305
		12914415	8.66	7.12	2.91	3.3e-05	0.803253	0.0003
CYFIP2	cytoplasmic FMR1 interacting protein 2	12879363	6.9	5.75	2.23	3.3e-05	0.803253	0.000302
PLAC8	placenta-specific 8	12873854	7.41	6.36	2.07	3.3e-05	0.803253	0.000302
		12914053	9.87	8.82	2.07	3.3e-05	0.803253	0.000301
LOC782399		12856143	18.4	19.42	-2.02	3.3e-05	0.803253	0.000301
CHCHD3	coiled-coil-helix-coiled-coil-helix domain containing 3	12855931	11.73	13.42	-3.24	3.3e-05	0.803253	0.000304
CCND1	cyclin D1	12831125	9.1	11.09	-3.96	3.3e-05	0.803253	0.000301
ACOX2	acyl-CoA oxidase 2, branched chain	12795679	11.1	13.23	-4.37	3.3e-05	0.803253	0.000305
		12695278	8.59	7.11	2.79	3.4e-05	0.827594	0.000309
FAM76A	family with sequence similarity 76, member A	12783122	11.63	10.18	2.73	3.4e-05	0.827594	0.000308
MOGAT2	monoacylglycerol O-acyltransferase 2	12731072	6.5	5.23	2.43	3.4e-05	0.827594	0.000311
TAAR1	trace amine associated receptor 1	12901583	6.99	5.87	2.17	3.4e-05	0.827594	0.000312
DPYSL5	dihydropyrimidinase-like 5	12703380	6.9	5.84	2.09	3.4e-05	0.827594	0.00031
DECR2	2,4-dienoyl CoA reductase 2, peroxisomal	12814482	9.62	8.59	2.04	3.4e-05	0.827594	0.00031
FCGR2C	Fc fragment of IgG, low affinity IIc, receptor for (CD32)	12847995	14.65	16.16	-2.86	3.4e-05	0.827594	0.000309
IL6R	interleukin 6 receptor	12843689	10.64	8.44	4.59	3.5e-05	0.851935	0.000313
RAD54L2		12800716	10.45	8.92	2.89	3.5e-05	0.851935	0.000318
WSCD2	WSC domain containing 2	12746977	8.32	7.09	2.35	3.5e-05	0.851935	0.000317
CDKAL1	CDK5 regulatory subunit associated protein 1-like 1	12806070	12.08	11.07	2.01	3.5e-05	0.851935	0.000312
		12910403	9.7	11.05	-2.56	3.5e-05	0.851935	0.000316
LOC100296812	uncharacterized LOC100296812	12741713	6.72	5.51	2.3	3.6e-05	0.876276	0.000318
RPS27	ribosomal protein S27	12847493	10.75	9.58	2.26	3.6e-05	0.876276	0.000319
ADGB	androglobin	12897680	8.2	7.06	2.2	3.6e-05	0.876276	0.000321
SYNC	syncoilin, intermediate filament protein	12779533	8.81	7.68	2.19	3.6e-05	0.876276	0.000323
		12913473	8.94	7.84	2.14	3.6e-05	0.876276	0.000318
		12915407	8.09	7.01	2.11	3.6e-05	0.876276	0.000322
LOC784372	Homeobox protein Nkx-6.3-like; homeobox protein Nkx-6.3-like	12824617	9.04	7.98	2.09	3.6e-05	0.876276	0.000318
FAM124B	family with sequence similarity 124B	12780750	7.9	6.8	2.14	3.7e-05	0.900617	0.000324
SEC24B	SEC24 family, member B (S. cerevisiae)	12874867	12.37	11.31	2.09	3.7e-05	0.900617	0.000326
C29H11orf9	chromosome 29 open reading frame, human C11orf9	12830164	7.9	6.86	2.06	3.7e-05	0.900617	0.000328
		12759956	6.98	5.61	2.58	3.8e-05	0.924958	0.000331
MERTK	c-mer proto-oncogene tyrosine kinase	12704278	9.25	8.03	2.33	3.8e-05	0.924958	0.000331
IL1RAPL1	interleukin 1 receptor accessory protein-like 1	12909993	7.29	6.17	2.18	3.8e-05	0.924958	0.000332
ZBTB49	zinc finger and BTB domain containing 49	12873718	8.96	7.86	2.15	3.8e-05	0.924958	0.00033
LOC100296197	small nuclear ribonucleoprotein polypeptide E-like	12698060	8.17	7.1	2.09	3.8e-05	0.924958	0.000331
TDH	L-threonine dehydrogenase	12893429	9.16	12.96	-13.98	3.8e-05	0.924958	0.000334
LOC100337250	uncharacterized LOC100337250	12683138	6.5	5.22	2.43	3.9e-05	0.949299	0.000335
KRT31	keratin 31	12772311	6.95	5.72	2.34	3.9e-05	0.949299	0.000337
MAML3	mastermind-like protein 3-like	12744286	8.52	7.37	2.22	3.9e-05	0.949299	0.000339
XPO5	exportin 5	12804108	11.41	10.32	2.13	3.9e-05	0.949299	0.000337
		12833745	10.91	9.82	2.13	3.9e-05	0.949299	0.000335
FAM149A	family with sequence similarity 149, member A	12823910	8.71	7.67	2.05	3.9e-05	0.949299	0.000335
C3H1orf189	chromosome 3 open reading frame, human C1orf189	12836387	5.77	4.74	2.03	3.9e-05	0.949299	0.000335
PNPLA3	patatin-like phospholipase domain containing 3	12863589	8.49	9.92	-2.69	3.9e-05	0.949299	0.000336
SFXN1	sideroflexin 1	12694567	13.65	11.02	6.19	4e-05	0.97364	0.000341
		12914529	8.32	7.27	2.07	4e-05	0.97364	0.000343
TIMM8B	translocase of inner mitochondrial membrane 8 homolog B (yeast)	12733738	8.44	9.65	-2.32	4e-05	0.97364	0.000342
UQCRC2	ubiquinol-cytochrome c reductase core protein II	12811496	13.38	14.84	-2.74	4e-05	0.97364	0.000343
ANGPTL4	angiopoietin-like 4	12878460	12.71	10.36	5.09	4.1e-05	0.997981	0.000348
LOC789812	putative olfactory receptor ENSP00000348552-like; olfactory receptor, family 13, subfamily C, member 3-like	12892263	7.07	5.55	2.87	4.1e-05	0.997981	0.000347
		12693202	7.91	6.55	2.57	4.1e-05	0.997981	0.000348
ABL2	v-abl Abelson murine leukemia viral oncogene homolog 2	12739306	9.07	7.75	2.49	4.1e-05	0.997981	0.000346
LOC100300760	receptor-type tyrosine-protein phosphatase V-like	12734232	7.75	6.59	2.23	4.1e-05	0.997981	0.000348
FAM117B	family with sequence similarity 117, member B	12779218	10.95	9.8	2.21	4.1e-05	0.997981	0.000347
LAMP3	lysosomal-associated membrane protein 3	12681250	8.04	6.97	2.11	4.1e-05	0.997981	0.000348
GRIK2	glutamate receptor, ionotropic, kainate 2	12901355	6.57	5.52	2.06	4.1e-05	0.997981	0.000349
LOC789808	oxysterol-binding protein-related protein 1-like	12906266	7.78	6.76	2.03	4.1e-05	0.997981	0.000347
TFRC	transferrin receptor (p90, CD71)	12683750	10.79	12.9	-4.31	4.1e-05	0.997981	0.000347
MIR103-2	microRNA mir-103-2	12717764	8.83	7.46	2.59	4.2e-05	1.02232	0.000351
HEATR4		12694513	8.12	7.04	2.12	4.2e-05	1.02232	0.000354
PALM	paralemmin	12882286	9.24	8.22	2.02	4.2e-05	1.02232	0.000355
KDM3A	lysine (K)-specific demethylase 3A	12707105	11.55	10.27	2.43	4.3e-05	1.04666	0.00036
DLG4	discs, large homolog 4 (Drosophila)	12766558	6.62	5.36	2.38	4.3e-05	1.04666	0.000358
ZC2HC1A	zinc finger, C2HC-type containing 1A	12721580	11.99	10.76	2.34	4.3e-05	1.04666	0.000357
ARNTL	aryl hydrocarbon receptor nuclear translocator-like	12732636	9.23	8.22	2.01	4.3e-05	1.04666	0.00036
EIF4G1	eukaryotic translation initiation factor 4 gamma, 1	12683637	10.76	11.92	-2.24	4.3e-05	1.04666	0.000356
		12873066	8.72	7.29	2.69	4.4e-05	1.071	0.000363
BTN3A3	butyrophilin, subfamily 3, member A3	12801294	6.92	5.77	2.22	4.4e-05	1.071	0.000362
ZNF821	zinc finger protein 821	12752750	8.46	7.42	2.06	4.4e-05	1.071	0.000363
SPRY3	sprouty homolog 3 (Drosophila)	12909777	9.66	12.01	-5.09	4.4e-05	1.071	0.000362
LOC786583	uncharacterized LOC786583	12748390	7.47	6.11	2.56	4.5e-05	1.09535	0.000369
SCAF1	SR-related CTD-associated factor 1	12754595	8.43	7.13	2.46	4.5e-05	1.09535	0.000369
		12852561	6.86	5.63	2.34	4.5e-05	1.09535	0.000366
		12911165	12.45	11.34	2.16	4.5e-05	1.09535	0.000369
GRB10	growth factor receptor-bound protein 10	12849431	9.49	8.47	2.02	4.5e-05	1.09535	0.000366
CCNL1	cyclin L1	12680419	13.34	11.73	3.05	4.6e-05	1.11969	0.000373
LOC100336640	ribosomal protein S19-like	12825745	6.9	5.62	2.43	4.6e-05	1.11969	0.000373
INO80B	INO80 complex subunit B	12704930	10.46	9.41	2.08	4.6e-05	1.11969	0.000371
A1BG	alpha-1-B glycoprotein	12757564	8.91	7.86	2.06	4.6e-05	1.11969	0.000374
LOC786119	olfactory receptor, family 7, subfamily A, member 17-like	12888285	7.17	6.14	2.04	4.6e-05	1.11969	0.000375
CLEC12B	C-type lectin domain family 12, member B	12862402	6.94	5.92	2.02	4.6e-05	1.11969	0.000376
COX7C	cytochrome c oxidase subunit VIIc	12877283	10.5	11.61	-2.16	4.6e-05	1.11969	0.000373
EPB41	erythrocyte membrane protein band 4.1 (elliptocytosis 1, RH-linked)	12780258	14.31	15.58	-2.42	4.6e-05	1.11969	0.000374
RNF125	ring finger protein 125	12809835	12.69	15.1	-5.33	4.6e-05	1.11969	0.000373
		12911737	14.14	12.81	2.51	4.7e-05	1.14403	0.00038
ZDHHC8		12743244	7.68	6.6	2.11	4.7e-05	1.14403	0.000381
UQCR11	ubiquinol-cytochrome c reductase, complex III subunit XI	12883160	12.03	14.45	-5.36	4.7e-05	1.14403	0.000378
HMGCS1	HMGCS1 protein-like	12785196	9.81	12.62	-7.05	4.7e-05	1.14403	0.000379
SYNE1	spectrin repeat containing, nuclear envelope 1	12899314	10.94	9.64	2.46	4.8e-05	1.16837	0.000382
F7	coagulation factor VII (serum prothrombin conversion accelerator)	12710729	7	5.71	2.44	4.8e-05	1.16837	0.000384
DRD2	dopamine receptor D2	12730735	7.11	5.99	2.18	4.8e-05	1.16837	0.000385
NUP133	nucleoporin 133kDa	12828262	9.73	8.65	2.11	4.8e-05	1.16837	0.000385
STOX1	storkhead box 1	12826072	7.18	5.99	2.27	4.9e-05	1.19271	0.000389
BT.30403		12905415	8.31	7.22	2.14	4.9e-05	1.19271	0.000389
		12914025	6.94	5.86	2.12	4.9e-05	1.19271	0.000393
		12821100	10.16	9.1	2.09	4.9e-05	1.19271	0.000391
KLHL38	kelch-like 38 (Drosophila)	12722530	7.22	5.99	2.35	5e-05	1.21705	0.000398
TAF5L		12904535	8.36	7.16	2.31	5e-05	1.21705	0.000394
ZBTB7C	zinc finger and BTB domain containing 7C	12810602	7.24	6.05	2.28	5e-05	1.21705	0.000396
		12912793	7.36	6.27	2.12	5e-05	1.21705	0.000398
		12695620	8.36	7.28	2.11	5e-05	1.21705	0.000396
GABRA3	gamma-aminobutyric acid (GABA) A receptor, alpha 3	12907217	6.76	5.69	2.09	5e-05	1.21705	0.000394
LNX2	ligand of numb-protein X 2	12709937	8.59	7.57	2.02	5e-05	1.21705	0.000396
OR2A5	olfactory receptor, family 2, subfamily A, member 5	12850279	7.49	6.1	2.62	5.1e-05	1.24139	0.000404
CHAT	choline O-acetyltransferase	12826432	6.77	5.52	2.37	5.1e-05	1.24139	0.000402
		12915117	7.49	6.26	2.34	5.1e-05	1.24139	0.000401
CISD1	CDGSH iron sulfur domain 1	12822586	8.04	9.32	-2.44	5.1e-05	1.24139	0.0004
O3FAR1	omega-3 fatty acid receptor 1	12820353	11.13	8.51	6.14	5.2e-05	1.26573	0.000408
SOX5	SRY (sex determining region Y)-box 5	12861001	10.63	9.23	2.64	5.2e-05	1.26573	0.000404
LOC538699	TAF5-like RNA polymerase II p300/CBP-associated factor-associated factor 65 kDa subunit 5L-like	12846771	8.48	7.24	2.36	5.2e-05	1.26573	0.000407
LOC528282	phosphatidylcholine transfer protein-like	12764028	6.68	5.55	2.2	5.2e-05	1.26573	0.000409
		12913389	10.47	9.36	2.17	5.2e-05	1.26573	0.000404
		12914235	13.57	12.52	2.07	5.2e-05	1.26573	0.000408
MIR217	microRNA mir-217	12703613	5.73	4.72	2.02	5.2e-05	1.26573	0.000407
		12708294	7.19	5.28	3.76	5.3e-05	1.29007	0.00041
MAPK11	mitogen-activated protein kinase 11	12868784	8.15	7.09	2.08	5.3e-05	1.29007	0.000412
C9H6orf170	chromosome 9 open reading frame, human C6orf170	12897378	8.7	7.65	2.07	5.3e-05	1.29007	0.000412
SLC43A2	solute carrier family 43, member 2	12769776	9.35	10.5	-2.22	5.3e-05	1.29007	0.000415
MIR23A	microRNA mir-23a	12888606	9.99	8.59	2.64	5.4e-05	1.31441	0.000419
C11H2orf50	chromosome 11 open reading frame, human C2orf50; chromosome 2 open reading frame 50	12705249	7.02	5.71	2.49	5.4e-05	1.31441	0.000418
IGDCC3	immunoglobulin superfamily, DCC subclass, member 3	12695770	7.62	6.4	2.34	5.4e-05	1.31441	0.000418
LOC618008	melanoma-associated antigen G1-like	12708217	7.59	6.49	2.14	5.4e-05	1.31441	0.000418
SOX30	SRY (sex determining region Y)-box 30	12887084	6.19	5.12	2.11	5.4e-05	1.31441	0.000418
LOC613512		12697010	9.41	8.41	2.01	5.4e-05	1.31441	0.000415
GSTT3	glutathione S-transferase, theta 3	12742809	10.92	16.6	-51.52	5.4e-05	1.31441	0.000418
FGD6	FYVE, RhoGEF and PH domain containing 6	12867839	11.3	9.62	3.2	5.5e-05	1.33875	0.000424
LOC100297914	uncharacterized LOC100297914	12747423	13.24	12.07	2.26	5.5e-05	1.33875	0.000423
LOC785330	uncharacterized LOC785330	12841771	7.28	6.23	2.08	5.5e-05	1.33875	0.000424
HS3ST3B1	heparan sulfate (glucosamine) 3-O-sulfotransferase 3B1	12765578	7.33	6.28	2.07	5.5e-05	1.33875	0.000421
GATM	glycine amidinotransferase (L-arginine:glycine amidinotransferase)	12688316	9.76	8.12	3.1	5.6e-05	1.3631	0.000426
CAP2	CAP, adenylate cyclase-associated protein, 2 (yeast)	12805654	10.47	8.88	3.01	5.6e-05	1.3631	0.000427
SSX2IP	synovial sarcoma, X breakpoint 2 interacting protein	12840025	8.83	7.74	2.13	5.6e-05	1.3631	0.000426
MIR2450B	microRNA mir-2450b	12872978	11.99	10.95	2.06	5.6e-05	1.3631	0.00043
UHMK1	U2AF homology motif (UHM) kinase 1	12846788	11.81	13	-2.29	5.6e-05	1.3631	0.00043
C10H14orf166	chromosome 10 open reading frame, human C14orf166	12689126	15.77	17.01	-2.36	5.6e-05	1.3631	0.000429
ARHGAP23		12763715	9.63	8.17	2.74	5.7e-05	1.38744	0.000434
		12912833	8.27	7.21	2.09	5.7e-05	1.38744	0.000434
ITGA1	integrin, alpha 1	12787942	13.16	14.61	-2.74	5.7e-05	1.38744	0.000436
LDLR	low density lipoprotein receptor	12876921	9.42	11.88	-5.5	5.7e-05	1.38744	0.000434
CCDC129	coiled-coil domain containing 129	12855998	7.16	5.94	2.33	5.8e-05	1.41178	0.000441
		12910919	7.6	6.43	2.25	5.8e-05	1.41178	0.00044
		12791572	7.99	6.84	2.22	5.8e-05	1.41178	0.000439
		12902863	6.56	5.56	2.01	5.8e-05	1.41178	0.000441
ACTR1B	ARP1 actin-related protein 1 homolog B, centractin beta (yeast)	12703348	11.6	10.13	2.77	5.9e-05	1.43612	0.000443
		12912405	7.49	6.3	2.27	5.9e-05	1.43612	0.000443
SLU7	SLU7 splicing factor homolog (S. cerevisiae)	12885011	11.82	10.78	2.06	5.9e-05	1.43612	0.000443
C25H16orf82	chromosome 25 open reading frame, human C16orf82	12814499	7.86	6.84	2.02	5.9e-05	1.43612	0.000441
OR2V2	olfactory receptor, family 2, subfamily V, member 2	12878354	9.92	8.58	2.54	6e-05	1.46046	0.000446
DPPA2	developmental pluripotency associated 2	12686644	9.12	8	2.17	6e-05	1.46046	0.000447
LOC100337132	rho GTPase activating protein 20-like	12873084	11.15	10.04	2.16	6e-05	1.46046	0.000446
FOXS1	forkhead box S1	12720745	8.67	7.6	2.11	6e-05	1.46046	0.000446
MIR181D	microRNA mir-181d	12876525	9.68	8.62	2.09	6e-05	1.46046	0.000447
YWHAH	tyrosine 3-monooxygenase/tryptophan 5-monooxygenase activation protein, eta polypeptide	12741974	12.54	13.93	-2.62	6e-05	1.46046	0.000446
DEGS1	degenerative spermatocyte homolog 1, lipid desaturase (Drosophila)	12738972	14.34	16.55	-4.61	6e-05	1.46046	0.000449
PLCD1	phospholipase C, delta 1	12797969	10.61	9.17	2.71	6.1e-05	1.4848	0.000451
HTR7	5-hydroxytryptamine (serotonin) receptor 7 (adenylate cyclase-coupled)	12822929	8.5	7.37	2.19	6.1e-05	1.4848	0.000454
EXOSC10	exosome component 10	12736803	11.08	10.07	2.03	6.1e-05	1.4848	0.000454
EBF1	early B-cell factor 1	12887005	15.86	14.86	2.01	6.1e-05	1.4848	0.000454
ASB7	ankyrin repeat and SOCS box containing 7	12792043	10.71	9.55	2.23	6.2e-05	1.50914	0.000458
		12842288	7.09	5.98	2.15	6.2e-05	1.50914	0.000457
OTUD1	OTU domain containing 1	12716096	8.11	7.01	2.14	6.2e-05	1.50914	0.000457
TMEM234	transmembrane protein 234	12773820	8.78	7.76	2.02	6.2e-05	1.50914	0.000458
LOC100336906		12902735	7.9	6.47	2.68	6.3e-05	1.53348	0.000463
PARVB	parvin, beta	12862410	8.84	7.46	2.59	6.3e-05	1.53348	0.000465
OR10K1	olfactory receptor, family 10, subfamily K, member 1	12844848	7.25	6.03	2.33	6.3e-05	1.53348	0.000464
LOC537655	dystrophin-like	12905207	8.32	7.15	2.25	6.3e-05	1.53348	0.000462
		12912893	11.08	9.98	2.14	6.3e-05	1.53348	0.000464
MFSD6	major facilitator superfamily domain containing 6	12782974	9.46	8.44	2.03	6.3e-05	1.53348	0.000461
HHIPL1	HHIP-like 1	12788686	9.96	11.16	-2.3	6.3e-05	1.53348	0.000465
SCGN	secretagogin, EF-hand calcium binding protein	12806887	6.33	5.25	2.12	6.4e-05	1.55782	0.000467
BZW1	basic leucine zipper and W2 domains 1	12775460	14.37	15.47	-2.14	6.4e-05	1.55782	0.000466
LOC787642	Olfactory receptor-like protein OLF2-like	12741509	7.95	6.69	2.4	6.6e-05	1.60651	0.000477
HTR2B	5-hydroxytryptamine (serotonin) receptor 2B	12780557	7.02	5.85	2.25	6.6e-05	1.60651	0.000478
NPAS2	neuronal PAS domain protein 2	12702509	8.5	7.5	2.01	6.6e-05	1.60651	0.000478
FAM221A	family with sequence similarity 221, member A	12853440	7.6	5.61	3.98	6.7e-05	1.63085	0.000481
		12913459	10.58	9.35	2.34	6.7e-05	1.63085	0.000481
KIAA1468	KIAA1468 ortholog	12807594	11.19	10.1	2.13	6.7e-05	1.63085	0.00048
LSS	lanosterol synthase (2,3-oxidosqualene-lanosterol cyclase)	12686938	8.48	11.13	-6.28	6.7e-05	1.63085	0.000485
RPS6KA5	ribosomal protein S6 kinase, 90kDa, polypeptide 5	12693805	9.74	8.49	2.37	6.8e-05	1.65519	0.00049
CPNE8	copine VIII	12861257	11.98	10.78	2.3	6.8e-05	1.65519	0.00049
		12912825	6.78	5.59	2.28	6.8e-05	1.65519	0.00049
LOC777692	uncharacterized LOC777692	12814493	7.18	6.17	2.02	6.8e-05	1.65519	0.000491
PHF20L1	PHD finger protein 20-like 1	12724917	11.95	10.59	2.58	6.9e-05	1.67953	0.000493
TGS1	trimethylguanosine synthase 1	12722249	11.09	10	2.12	6.9e-05	1.67953	0.000493
		12779275	6.83	5.62	2.32	7e-05	1.70387	0.0005
ALDH1A2	aldehyde dehydrogenase 1 family, member A2	12690749	7.22	6.1	2.17	7e-05	1.70387	0.0005
PAG18	pregnancy-associated glycoprotein 18	12832863	6.62	5.56	2.09	7e-05	1.70387	0.0005
DNASE1	deoxyribonuclease I	12811457	9.22	8.19	2.04	7e-05	1.70387	0.000499
RGS10	regulator of G-protein signaling 10	12823075	6.8	5.59	2.33	7.1e-05	1.72821	0.000503
RNF113A	ring finger protein 113A	12907375	7.75	6.59	2.23	7.1e-05	1.72821	0.000505
AHI1	Abelson helper integration site 1	12900731	11.04	9.94	2.14	7.1e-05	1.72821	0.000501
SIAH1	seven in absentia homolog 1 (Drosophila)	12758667	10.71	9.66	2.07	7.1e-05	1.72821	0.000502
MZB1	marginal zone B and B1 cell-specific protein	12884748	7.59	6.56	2.03	7.1e-05	1.72821	0.000503
FZD7	frizzled family receptor 7	12777119	9.72	8.36	2.58	7.2e-05	1.75255	0.000509
XG		12906678	10.59	9.35	2.36	7.2e-05	1.75255	0.000508
		12912425	14.4	13.03	2.58	7.3e-05	1.77689	0.000511
		12914233	14.4	13.03	2.58	7.3e-05	1.77689	0.000511
TMEM170B	transmembrane protein 170B	12806747	10.53	9.39	2.21	7.3e-05	1.77689	0.000513
LOC511936	cytochrome P450, family 2, subfamily J	12837889	8.16	7.06	2.14	7.3e-05	1.77689	0.000514
		12741705	7.25	6.17	2.13	7.3e-05	1.77689	0.000514
		12912993	8.83	7.15	3.2	7.4e-05	1.80123	0.000518
LOC100849038	spermatid nuclear transition protein 3-like; uncharacterized LOC100336377; uncharacterized LOC100336686	12906714	7.97	6.66	2.46	7.4e-05	1.80123	0.000516
TNKS	tankyrase, TRF1-interacting ankyrin-related ADP-ribose polymerase	12824358	12.62	11.37	2.39	7.4e-05	1.80123	0.000517
LOC784214	olfactory receptor, family 11, subfamily G, member 2-like	12697637	8.32	7.21	2.16	7.4e-05	1.80123	0.000518
		12915593	9.44	8.4	2.06	7.4e-05	1.80123	0.000517
BEAN1	brain expressed, associated with NEDD4, 1	12748917	8.36	7.34	2.02	7.4e-05	1.80123	0.000518
INF2	inverted formin-2-like	12790876	11.01	9.89	2.18	7.5e-05	1.82557	0.00052
		12829380	17.04	18.7	-3.16	7.5e-05	1.82557	0.00052
LBP	lipopolysaccharide binding protein	12714733	12.23	14	-3.43	7.5e-05	1.82557	0.000521
		12913053	7.52	6.11	2.67	7.6e-05	1.84992	0.000524
ALPK3	alpha-kinase 3	12790124	8.97	7.53	2.72	7.7e-05	1.87426	0.000531
GAB1	GRB2-associated binding protein 1	12747840	15.37	12.4	7.86	7.8e-05	1.8986	0.000536
SCG2	secretogranin II	12780215	7	5.94	2.09	7.8e-05	1.8986	0.000534
LPL	lipoprotein lipase	12889017	18.65	19.68	-2.04	7.8e-05	1.8986	0.000533
ATPIF1	ATPase inhibitory factor 1	12780494	14.38	15.74	-2.57	7.8e-05	1.8986	0.000532
ETFA	electron-transfer-flavoprotein, alpha polypeptide	12792826	12.43	15.07	-6.26	7.8e-05	1.8986	0.000532
		12862321	8.66	7.63	2.05	7.9e-05	1.92294	0.000537
BMP4	bone morphogenetic protein 4	12693777	9.39	6.9	5.59	8e-05	1.94728	0.000542
RBM26	RNA binding motif protein 26	12711260	12.02	10.81	2.32	8e-05	1.94728	0.00054
PDE1B	phosphodiesterase 1B, calmodulin-dependent	12864086	9.1	7.99	2.15	8e-05	1.94728	0.000544
DOCK8	dedicator of cytokinesis 8	12892381	10.23	9.19	2.07	8e-05	1.94728	0.000543
LOC787719	olfactory receptor, family 2, subfamily A, member 2-like	12852529	7.79	6.77	2.03	8e-05	1.94728	0.000544
DHRS9	dehydrogenase/reductase (SDR family) member 9	12780359	7.27	6.26	2.02	8e-05	1.94728	0.000543
ATP5F1	ATP synthase, H+ transporting, mitochondrial Fo complex, subunit B1	12842835	15	16.51	-2.84	8e-05	1.94728	0.000544
MIR199A-1	microRNA mir-199a-1	12741589	6.19	5.1	2.12	8.1e-05	1.97162	0.000545
		12911971	10.79	9.42	2.58	8.2e-05	1.99596	0.000551
PRMT10	protein arginine methyltransferase 10 (putative)	12743467	10.44	9.31	2.18	8.2e-05	1.99596	0.00055
C13H20orf177	chromosome 13 open reading frame, human C20orf177	12720673	7.93	6.92	2.02	8.2e-05	1.99596	0.000551
AP3B2	adaptor-related protein complex 3, beta 2 subunit	12793941	6.57	5.56	2.01	8.2e-05	1.99596	0.000551
CD1E	CD1e molecule	12844095	7.14	5.99	2.21	8.3e-05	2.0203	0.000557
KIAA1671	KIAA1671 ortholog	12743565	7.8	6.7	2.16	8.3e-05	2.0203	0.000554
SERINC2		12774181	11.56	14.21	-6.26	8.3e-05	2.0203	0.000553
FHL1	four and a half LIM domains 1	12903568	16.62	13.31	9.93	8.4e-05	2.04464	0.000558
NCK2	NCK adaptor protein 2	12706381	10.29	8.37	3.78	8.4e-05	2.04464	0.000557
HIST2H2AA4	histone cluster 2, H2aa4; histone cluster 2, H2aa3-like; histone H2A type 2-A-like; histone cluster 2, H2ac	12840980	12.22	11.08	2.2	8.4e-05	2.04464	0.000559
HIST2H2AA4	histone cluster 2, H2aa4; histone cluster 2, H2aa3-like; histone H2A type 2-A-like; histone cluster 2, H2ac	12842410	12.22	11.08	2.2	8.4e-05	2.04464	0.000559
TMC7	transmembrane channel-like 7	12818583	7.09	6.06	2.04	8.4e-05	2.04464	0.000559
MRPL14	mitochondrial ribosomal protein L14	12806691	10.3	11.45	-2.23	8.4e-05	2.04464	0.000559
C11H2orf49	chromosome 11 open reading frame, human C2orf49	12702132	8.43	7.14	2.44	8.5e-05	2.06899	0.000565
MIR2455	microRNA mir-2455	12882840	7.18	6.02	2.23	8.5e-05	2.06899	0.000565
OR7D4	olfactory receptor, family 7, subfamily D, member 4	12814523	7.33	6.21	2.17	8.5e-05	2.06899	0.000565
RRAS2	related RAS viral (r-ras) oncogene homolog 2	12728269	13.92	11.83	4.24	8.6e-05	2.09333	0.000568
LOC100849968	collagen alpha-1(XVI) chain-like; collagen, type XVI, alpha 1	12775528	8.63	7.45	2.26	8.6e-05	2.09333	0.000566
ERCC6L2	excision repair cross-complementing rodent repair deficiency, complementation group 6-like 2	12892265	10.44	9.36	2.11	8.6e-05	2.09333	0.000569
		12835505	11.22	10.16	2.09	8.6e-05	2.09333	0.000568
PRP6	prolactin-related protein VI; prolactin-related protein 11	12804726	6.13	4.88	2.38	8.7e-05	2.11767	0.00057
		12914039	7.75	6.5	2.38	8.7e-05	2.11767	0.000573
		12697427	7.06	5.84	2.33	8.7e-05	2.11767	0.00057
SYT11	synaptotagmin XI	12847721	9.17	7.92	2.37	8.8e-05	2.14201	0.000575
		12913103	9.15	8.07	2.12	8.8e-05	2.14201	0.000575
CPLX3	complexin 3	12792200	7.68	6.64	2.05	8.8e-05	2.14201	0.000575
PLEKHG6		12867352	8.55	7.51	2.05	8.8e-05	2.14201	0.000576
		12912387	8.8	7.79	2.02	8.8e-05	2.14201	0.000576
ATP5O	ATP synthase, H+ transporting, mitochondrial F1 complex, O subunit	12678642	13.69	15.46	-3.41	8.9e-05	2.16635	0.00058
TKT	transketolase	12794535	14.97	16.89	-3.78	8.9e-05	2.16635	0.000582
LDHAL6B	lactate dehydrogenase A-like 6B	12899965	7.87	6.77	2.14	9.2e-05	2.23937	0.000596
IL12RB1	interleukin 12 receptor, beta 1	12879818	8.14	7.13	2.01	9.2e-05	2.23937	0.000594
LOC100336684	Testis-specific Y-encoded protein 1-like; testis-specific Y-encoded protein 1-like; testis specific protein, Y-linked 1-like	12760606	5.93	4.86	2.09	9.3e-05	2.26371	0.0006
LOC535946	MLL1/MLL complex subunit KIAA1267-like	12771930	11.34	10.3	2.06	9.3e-05	2.26371	0.000597
ICK	intestinal cell (MAK-like) kinase	12805021	14.48	12.84	3.11	9.4e-05	2.28805	0.000603
LOC100139773	uncharacterized LOC100139773	12697969	8.19	6.74	2.73	9.4e-05	2.28805	0.000605
ARHGAP17	Rho GTPase activating protein 17	12815354	13.84	12.55	2.44	9.4e-05	2.28805	0.000603
MAP3K3	mitogen-activated protein kinase kinase kinase 3	12762367	10.95	9.92	2.04	9.4e-05	2.28805	0.000604
		12914805	9.17	7.81	2.57	9.5e-05	2.31239	0.000606
		12694640	7.07	5.77	2.46	9.5e-05	2.31239	0.000607
ST8SIA3	ST8 alpha-N-acetyl-neuraminide alpha-2,8-sialyltransferase 3	12807569	7.01	5.81	2.3	9.5e-05	2.31239	0.000608
LOC618828	olfactory receptor, family 13, subfamily J, member 1-like	12895533	5.62	4.48	2.2	9.5e-05	2.31239	0.000605
FGF5	fibroblast growth factor 5	12871862	7.47	6.35	2.17	9.5e-05	2.31239	0.000608
MAP4K3	mitogen-activated protein kinase kinase kinase kinase 3	12704585	13.06	11.72	2.53	9.6e-05	2.33674	0.00061
		12793921	7.82	6.5	2.5	9.6e-05	2.33674	0.000613
PCSK5		12890814	10.4	9.24	2.23	9.6e-05	2.33674	0.000612
		12880728	10.25	11.51	-2.38	9.6e-05	2.33674	0.000611
GPR126		12898060	10.67	8.86	3.52	9.7e-05	2.36108	0.000614
		12913819	6.73	4.98	3.37	9.7e-05	2.36108	0.000617
CEP135	centrosomal protein 135kDa	12870714	8.69	7.1	3.02	9.7e-05	2.36108	0.000614
BT.66792		12862702	6.4	5.21	2.29	9.7e-05	2.36108	0.000614
MSH4	mutS homolog 4 (E. coli)	12847590	7.29	6.2	2.12	9.7e-05	2.36108	0.000615
SLC25A3	solute carrier family 25 (mitochondrial carrier; phosphate carrier), member 3	12857257	14.84	16.76	-3.79	9.7e-05	2.36108	0.000615
LARP6	La ribonucleoprotein domain family, member 6	12697831	9.07	7.67	2.65	9.8e-05	2.38542	0.000619
SYF2	SYF2 homolog, RNA splicing factor (S. cerevisiae)	12776966	12.14	10.94	2.3	9.8e-05	2.38542	0.000618
		12906564	7.71	6.51	2.29	9.8e-05	2.38542	0.000619
MIR2448	microRNA mir-2448	12872986	7.77	6.32	2.74	9.9e-05	2.40976	0.000623
PCMTD2	protein-L-isoaspartate (D-aspartate) O-methyltransferase domain containing 2	12718471	11.41	10.33	2.1	9.9e-05	2.40976	0.000626
DAPK3	death-associated protein kinase 3	12879927	9.88	8.87	2.02	9.9e-05	2.40976	0.000622
		12713148	7.09	6.09	2.01	9.9e-05	2.40976	0.000623
		12803892	13.17	14.96	-3.46	9.9e-05	2.40976	0.000626
CRYAB	crystallin, alpha B	12730813	13.77	16.6	-7.12	9.9e-05	2.40976	0.000625
KRTAP12-2	keratin associated protein 12-2	12682773	6.54	5.49	2.07	0.0001	2.4341	0.000626
RPL36AL	ribosomal protein L36a-like	12697019	12.66	13.68	-2.03	0.0001	2.4341	0.000627
ZNF774	zinc finger protein 774	12791443	7.73	6.65	2.13	0.000101	2.45844	0.000633
CALCRL	calcitonin receptor-like	12777248	14.11	15.29	-2.26	0.000101	2.45844	0.000633
		12911619	9.56	8.24	2.5	0.000102	2.48278	0.000638
		12882233	9.93	8.65	2.42	0.000102	2.48278	0.000639
OR8G2	olfactory receptor, family 8, subfamily G, member 2	12831375	7.7	6.59	2.16	0.000102	2.48278	0.000638
		12913299	10.83	9.75	2.12	0.000102	2.48278	0.000638
LOC100124497	zinc finger protein LOC100124497	12754987	9.84	8.77	2.1	0.000102	2.48278	0.00064
IDH1	isocitrate dehydrogenase 1 (NADP+), soluble	12780165	17.71	18.83	-2.18	0.000102	2.48278	0.000638
SFPQ	splicing factor proline/glutamine-rich	12841469	14.48	12.87	3.06	0.000103	2.50712	0.000645
FRG1	FSHD region gene 1	12823898	12.73	11.3	2.68	0.000103	2.50712	0.000645
NHSL1	NHS-like 1	12900404	8.03	6.92	2.15	0.000103	2.50712	0.000643
MSMO1	methylsterol monooxygenase 1	12742161	10.94	12.55	-3.06	0.000103	2.50712	0.000645
MAML2	mastermind-like 2 (Drosophila)	12728360	10.85	9.55	2.46	0.000104	2.53146	0.000646
IFT52	intraflagellar transport 52 homolog (Chlamydomonas)	12715018	10.93	9.72	2.3	0.000104	2.53146	0.000647
CCNG1	cyclin G1	12876955	12.84	14.12	-2.43	0.000104	2.53146	0.000647
PRDX1	peroxiredoxin 1	12835988	14.21	15.78	-2.97	0.000104	2.53146	0.000647
ZBTB34	zinc finger and BTB domain containing 34	12700336	9.06	7.62	2.72	0.000105	2.5558	0.000651
		12912675	10.53	9.15	2.61	0.000105	2.5558	0.000651
TULP4	tubby like protein 4	12896263	9.44	8.39	2.07	0.000105	2.5558	0.000654
CCRL2	chemokine (C-C motif) receptor-like 2	12799181	6.98	5.94	2.06	0.000105	2.5558	0.000654
FAM84A	family with sequence similarity 84, member A	12707396	9.87	8.46	2.66	0.000106	2.58015	0.000655
		12794262	9.13	7.78	2.55	0.000106	2.58015	0.000657
LOC781584	uncharacterized LOC781584	12697585	6.96	5.87	2.13	0.000106	2.58015	0.000657
GPC5	glypican 5	12709784	7.23	6.01	2.33	0.000107	2.60449	0.000659
LOC782960	olfactory receptor 51L1-like	12733837	9.93	8.61	2.51	0.000108	2.62883	0.000666
SNRNP200	small nuclear ribonucleoprotein 200kDa (U5)	12705102	12.45	11.22	2.34	0.000108	2.62883	0.000666
XIAP	X-linked inhibitor of apoptosis	12902874	12.07	10.94	2.19	0.000108	2.62883	0.000664
ACRC	acidic repeat containing	12908922	8.96	7.84	2.18	0.000108	2.62883	0.000665
		12913009	9.15	8.04	2.16	0.000108	2.62883	0.000665
RAD9B	RAD9 homolog B (S. pombe)	12744570	7.71	6.48	2.35	0.00011	2.67751	0.000674
LOC787057	zinc finger protein 160-like	12754695	7.51	6.45	2.09	0.00011	2.67751	0.000673
NDUFA13	NADH dehydrogenase (ubiquinone) 1 alpha subcomplex, 13	12883473	11.02	13.04	-4.07	0.00011	2.67751	0.000671
		12911959	11.38	9.87	2.85	0.000111	2.70185	0.000675
		12831250	9	7.59	2.66	0.000111	2.70185	0.000678
		12914105	10.4	9.05	2.56	0.000111	2.70185	0.000676
SETD5	SET domain containing 5	12799711	13.49	12.3	2.28	0.000111	2.70185	0.000678
		12766698	7.22	6.2	2.03	0.000112	2.72619	0.000681
CXCR2	interleukin 8 receptor, beta; chemokine (C-X-C motif) receptor 1	12780275	6.74	5.33	2.65	0.000113	2.75053	0.000684
LOC616518		12697223	7.64	6.43	2.32	0.000113	2.75053	0.000683
		12912133	9.46	8.31	2.23	0.000113	2.75053	0.000684
PDCD1	programmed cell death 1	12847260	8.61	7.58	2.04	0.000113	2.75053	0.000684
GPAM	glycerol-3-phosphate acyltransferase, mitochondrial	12821591	17.56	19.7	-4.42	0.000113	2.75053	0.000685
DNAJC19	DnaJ (Hsp40) homolog, subfamily C, member 19	12856418	9.27	11.66	-5.23	0.000113	2.75053	0.000684
HECA	headcase homolog (Drosophila)	12899126	10.84	9.77	2.09	0.000114	2.77487	0.000686
MGC133764	melanoma antigen family B-like	12910789	6.19	5.16	2.04	0.000114	2.77487	0.000686
BLVRB	biliverdin reductase B (flavin reductase (NADPH))	12755702	10.66	12.33	-3.18	0.000114	2.77487	0.000689
CYP3A24	cytochrome P450 CYP3A24	12816951	7.58	6.22	2.57	0.000115	2.79921	0.000691
PLXNC1	plexin C1	12859857	7.42	6.35	2.11	0.000115	2.79921	0.000692
ME1	malic enzyme 1, NADP(+)-dependent, cytosolic	12901231	12.16	15.01	-7.19	0.000115	2.79921	0.000689
LPIN1	lipin 1	12707198	9.94	12.05	-4.32	0.000116	2.82356	0.000697
GIMAP7	GTPase, IMAP family member 7	12854838	7.7	6.56	2.21	0.000117	2.8479	0.000699
LOC510904	uncharacterized LOC510904; solute carrier family 7 (cationic amino acid transporter, y+ system), member 3-like	12751594	6.73	5.63	2.14	0.000117	2.8479	0.000698
TMEM63B	transmembrane protein 63B	12802930	11.55	12.63	-2.11	0.000117	2.8479	0.000699
MID1IP1	MID1 interacting protein 1 (gastrulation specific G12 homolog (zebrafish))	12910177	13.13	17.22	-17.06	0.000117	2.8479	0.000699
CLIC2	chloride intracellular channel 2	12904833	10.33	11.68	-2.56	0.000118	2.87224	0.000703
MRE11A	MRE11 meiotic recombination 11 homolog A (S. cerevisiae)	12732462	10.26	9.24	2.03	0.000119	2.89658	0.00071
ACAT2	acetyl-CoA acetyltransferase 2	12897137	9.58	11.66	-4.22	0.000119	2.89658	0.000709
		12733582	12.3	11.1	2.29	0.00012	2.92092	0.000713
LOC100139804	cell division control protein 42 homolog	12710943	8.83	7.47	2.58	0.000121	2.94526	0.000718
MYOZ3	myozenin 3	12881524	7.23	6.16	2.1	0.000122	2.9696	0.00072
LOC100297018	immunoglobulin omega chain-like	12741718	6.96	5.95	2.02	0.000122	2.9696	0.000721
MDH1	malate dehydrogenase 1, NAD (soluble)	12701552	12.51	14.32	-3.51	0.000122	2.9696	0.000721
		12912681	11.97	10.79	2.27	0.000123	2.99394	0.000725
RPS6KA1	ribosomal protein S6 kinase, 90kDa, polypeptide 1	12782904	8.68	7.53	2.21	0.000123	2.99394	0.000725
LOC781401	methyltransferase-like protein 7A-like	12868989	10.6	9.42	2.26	0.000124	3.01828	0.000731
ABCA10		12761572	14.61	13.1	2.85	0.000125	3.04263	0.000732
LOC614091	BOLA class I histocompatibility antigen, alpha chain BL3-7-like	12806652	7.55	6.35	2.3	0.000127	3.09131	0.000742
LOC530068	olfactory receptor, family 4, subfamily D, member 9-like	12728788	6.45	5.28	2.24	0.000127	3.09131	0.000742
OR5H2	olfactory receptor, family 5, subfamily H, member 2	12682792	6.19	5.15	2.05	0.000127	3.09131	0.000744
CXHXorf23	chromosome X open reading frame, human CXorf23	12903671	11.44	10.3	2.21	0.000128	3.11565	0.000748
LOC614789	60S ribosomal protein L23a-like	12841195	8.34	6.98	2.56	0.000129	3.13999	0.00075
CSNK1B	casein kinase I beta	12910649	7.58	6.45	2.19	0.000129	3.13999	0.000751
RFESD	Rieske (Fe-S) domain containing	12879418	7.73	6.61	2.16	0.000129	3.13999	0.00075
THRA	thyroid hormone receptor, alpha	12764311	11.09	10.05	2.06	0.000129	3.13999	0.00075
PKNOX2	PBX/knotted 1 homeobox 2	12831952	8.93	7.91	2.02	0.000129	3.13999	0.000751
RFX3	regulatory factor X, 3 (influences HLA class II expression)	12891381	8.7	7.47	2.35	0.00013	3.16433	0.000754
LONP1	lon peptidase 1, mitochondrial	12878593	9.16	10.39	-2.36	0.000131	3.18867	0.000759
KIAA1524	KIAA1524 ortholog	12686124	9.22	8.13	2.12	0.000132	3.21301	0.000764
PPP1R36	protein phosphatase 1, regulatory subunit 36	12687633	9.11	8.05	2.08	0.000134	3.26169	0.00077
NPR1	natriuretic peptide receptor A/guanylate cyclase A (atrionatriuretic peptide receptor A)	12846121	13.1	11.28	3.52	0.000135	3.28604	0.000772
SOD1	superoxide dismutase 1, soluble	12683314	13.34	14.52	-2.28	0.000135	3.28604	0.000772
AEBP1	AE binding protein 1	12853157	12.22	14.19	-3.91	0.000136	3.31038	0.000776
		12913553	12.3	10.66	3.11	0.000137	3.33472	0.000779
PHC3	polyhomeotic homolog 3 (Drosophila)	12681574	13.77	12.68	2.14	0.000137	3.33472	0.000781
LOC524985	olfactory receptor 1038-like	12879887	6.14	5.11	2.04	0.000137	3.33472	0.000779
SLC6A20	solute carrier family 6 (proline IMINO transporter), member 20	12796312	7.72	6.6	2.17	0.000138	3.35906	0.000785
PER1	period homolog 1 (Drosophila)	12770593	11.63	9.95	3.21	0.000139	3.3834	0.000791
		12914951	10.78	9.49	2.44	0.000139	3.3834	0.00079
MRPS36	mitochondrial ribosomal protein S36	12788312	12.53	14.12	-3	0.000139	3.3834	0.000789
LOC784758	olfactory receptor 4P4-like	12726264	6.89	5.56	2.52	0.00014	3.40774	0.000791
		12913363	12.14	10.97	2.26	0.000141	3.43208	0.000795
OXCT1	3-oxoacid CoA transferase 1	12786160	16.52	17.67	-2.21	0.000141	3.43208	0.000798
		12913711	7.64	6.31	2.51	0.000142	3.45642	0.0008
METTL21D	methyltransferase like 21D	12696838	9.86	8.66	2.29	0.000143	3.48076	0.000803
		12913721	10.51	9.41	2.14	0.000143	3.48076	0.000806
AJAP1	adherens junctions associated protein 1	12741252	6.2	5.19	2.01	0.000143	3.48076	0.000803
NNAT	neuronatin	12713915	19.16	16.26	7.44	0.000144	3.5051	0.000808
PORCN	porcupine homolog (Drosophila)	12905466	11.55	10.14	2.65	0.000144	3.5051	0.000809
LOC532075	olfactory receptor, family 5, subfamily V, member 1-like; olfactory receptor MOR254-1-like	12880368	9.07	7.97	2.14	0.000144	3.5051	0.000808
		12912725	8.4	6.97	2.69	0.000145	3.52944	0.00081
		12912961	9.79	8.38	2.67	0.000145	3.52944	0.000811
GLT6D1	glycosyltransferase 6 domain containing 1	12706598	8.23	6.92	2.48	0.000145	3.52944	0.000811
GALNT12	UDP-N-acetyl-alpha-D-galactosamine:polypeptide N-acetylgalactosaminyltransferase 12 (GalNAc-T12)	12889846	9.23	7.83	2.64	0.000146	3.55379	0.000813
LOC787041	olfactory receptor, family 7, subfamily E, member 24-like	12882312	7.63	6.46	2.25	0.000147	3.57813	0.000816
MEF2BNB	MEF2B neighbor	12876275	8.94	7.91	2.04	0.000147	3.57813	0.000816
SEPX1	selenoprotein X, 1	12818411	10.97	12.98	-4.02	0.000147	3.57813	0.000818
MTMR12	myotubularin related protein 12	12786470	12.4	9.92	5.58	0.00015	3.65115	0.000832
MAMDC2	MAM domain containing 2; MAM domain-containing protein 2-like	12892238	10.02	7.66	5.15	0.00015	3.65115	0.000832
SERPINA3-8	SERPINA3-8	12789405	7.38	6.28	2.13	0.00015	3.65115	0.000829
		12913369	6.7	5.62	2.12	0.00015	3.65115	0.00083
GPX4	glutathione peroxidase 4	12877228	12.56	15.29	-6.63	0.00015	3.65115	0.000832
LOC100296348	P antigen family, member 3 (prostate associated)-like	12902393	8.05	6.62	2.7	0.000151	3.67549	0.000832
SFMBT2	Scm-like with four mbt domains 2	12715964	9.4	8.31	2.12	0.000151	3.67549	0.000835
LMOD3	leiomodin 3 (fetal)	12795151	7.54	6.52	2.04	0.000151	3.67549	0.000835
AARS	alanyl-tRNA synthetase	12750986	11.02	12.1	-2.1	0.000151	3.67549	0.000832
AKT2	v-akt murine thymoma viral oncogene homolog 2	12758675	12.43	13.67	-2.36	0.000151	3.67549	0.000832
GSTM2	glutathione S-transferase M2	12847485	14.39	16.02	-3.1	0.000151	3.67549	0.000832
TMEM38B	transmembrane protein 38B	12891839	9.28	8.25	2.05	0.000152	3.69983	0.000838
SQSTM1	sequestosome 1	12883433	14.14	15.78	-3.11	0.000152	3.69983	0.000836
MIR2324	microRNA mir-2324	12755454	6.59	5.52	2.11	0.000155	3.77285	0.000848
ZNF395	zinc finger protein 395	12889942	9.35	8.25	2.15	0.000156	3.7972	0.000852
PCGF5	polycomb group ring finger 5	12820218	12.62	11.61	2.01	0.000156	3.7972	0.000853
TIPARP	TCDD-inducible poly(ADP-ribose) polymerase	12686567	11.18	10.01	2.24	0.000157	3.82154	0.000855
CPT1B	carnitine palmitoyltransferase 1B (muscle)	12865096	8.24	7.04	2.3	0.000158	3.84588	0.000859
LOC100337080	rho GTPase activating protein 20-like; T-cell activation Rho GTPase-activating protein-like; uncharacterized LOC100848395; rho GTPase activating protein 15-like	12869746	8.17	7.06	2.16	0.000158	3.84588	0.000861
CGN	cingulin	12846227	8.3	7.28	2.03	0.000158	3.84588	0.000859
ECHS1	enoyl CoA hydratase, short chain, 1, mitochondrial	12818928	13.68	15.89	-4.62	0.000158	3.84588	0.000861
TEAD1	TEA domain family member 1 (SV40 transcriptional enhancer factor)	12732913	13.63	12.04	3	0.00016	3.89456	0.000869
MYH8	myosin, heavy chain 8, skeletal muscle, perinatal	12767130	7.61	6.41	2.31	0.00016	3.89456	0.000866
MIR150	microRNA mir-150	12760205	10.57	9.48	2.12	0.00016	3.89456	0.000866
CXCR6	chemokine (C-X-C motif) receptor 6	12798571	8.47	7.34	2.19	0.000161	3.9189	0.000872
S100B	S100 calcium binding protein B	12685166	12.83	15.62	-6.92	0.000161	3.9189	0.00087
LOC510062	uncharacterized LOC510062	12762554	6.66	5.48	2.27	0.000162	3.94324	0.000873
TOE1	target of EGR1, member 1 (nuclear)	12844515	9.78	8.77	2.01	0.000162	3.94324	0.000874
HCN1	hyperpolarization activated cyclic nucleotide-gated potassium channel 1	12786203	8.07	6.37	3.23	0.000163	3.96758	0.000877
CEP120	centrosomal protein 120kDa	12880617	11.47	10.25	2.33	0.000165	4.01626	0.000884
		12914565	5.96	4.93	2.04	0.000166	4.04061	0.000891
CDC7	cell division cycle 7 homolog (S. cerevisiae)	12844935	10.43	9.41	2.03	0.000166	4.04061	0.000891
PLAGL1	pleiomorphic adenoma gene-like 1	12901148	12.5	11.25	2.38	0.000167	4.06495	0.000893
STAG1	stromal antigen 1	12681848	11.2	10.12	2.12	0.000167	4.06495	0.000893
WNT5A	wingless-type MMTV integration site family, member 5A	12796196	9.18	7.94	2.36	0.000168	4.08929	0.000897
EPHA3	EPH receptor A3	12681732	8.55	9.86	-2.47	0.000168	4.08929	0.000896
		12914185	10.71	9.4	2.49	0.000169	4.11363	0.0009
HID1	HID1 domain containing	12765099	9.17	8.08	2.12	0.000169	4.11363	0.0009
B3GNT1	UDP-GlcNAc:betaGal beta-1,3-N-acetylglucosaminyltransferase 1	12835058	8.26	7.14	2.17	0.00017	4.13797	0.000904
SLC29A1	solute carrier family 29 (nucleoside transporters), member 1	12801674	13.92	14.96	-2.05	0.000171	4.16231	0.000908
TAS2R10	taste receptor, type 2, member 10	12862676	6.97	5.91	2.08	0.000174	4.23533	0.000922
MUT	methylmalonyl CoA mutase	12804399	11.69	13.26	-2.96	0.000174	4.23533	0.000919
LOC787932	olfactory receptor, family 2, subfamily T, member 8-like; olfactory receptor Olr1654-like; olfactory receptor 2T8-like	12882406	6.49	5.41	2.12	0.000175	4.25967	0.000924
AGXT2L1	alanine-glyoxylate aminotransferase 2-like 1	12871060	10.22	11.62	-2.65	0.000175	4.25967	0.000925
		12839803	7.63	6.4	2.35	0.000176	4.28402	0.000928
STK40	serine/threonine kinase 40	12838532	11.42	12.52	-2.14	0.000177	4.30836	0.000931
		12912195	12.86	11.28	2.99	0.000179	4.35704	0.000939
UQCR10	ubiquinol-cytochrome c reductase, complex III subunit X	12744533	13.23	15.31	-4.23	0.000179	4.35704	0.00094
BOD1L	biorientation of chromosomes in cell division 1-like	12873825	11.71	10.69	2.02	0.00018	4.38138	0.000944
BCKDHB	branched chain keto acid dehydrogenase E1, beta polypeptide	12896683	10.48	11.88	-2.65	0.00018	4.38138	0.000941
EFNA5	ephrin-A5	12887876	12.2	10.82	2.6	0.000181	4.40572	0.000947
		12912607	10.28	9.06	2.32	0.000183	4.4544	0.000955
		12906571	7.35	8.96	-3.06	0.000183	4.4544	0.000957
HIST2H2BE	histone cluster 2, H2be; histone H2B	12840420	14.35	16.4	-4.15	0.000184	4.47874	0.000961
CDA	cytidine deaminase	12784351	8.13	7.05	2.11	0.000186	4.52743	0.000966
PTGR2	prostaglandin reductase 2	12688454	11.41	12.87	-2.74	0.000186	4.52743	0.000965
NR1D2	nuclear receptor subfamily 1, group D, member 2	12825318	15.14	13.74	2.64	0.000187	4.55177	0.000969
ELAC1	elaC homolog 1 (E. coli)	12808166	10.37	9.03	2.52	0.000187	4.55177	0.00097
FHL2	four and a half LIM domains 2	12705085	7.72	8.81	-2.13	0.000187	4.55177	0.000969
LOC788998	olfactory receptor, family 9, subfamily K, member 2-like	12863275	7.28	6.23	2.07	0.000189	4.60045	0.000977
LOC786977	ankyrin repeat domain-containing protein 26-like	12835631	7.72	6.69	2.04	0.00019	4.62479	0.000983
LEF1	lymphoid enhancer-binding factor 1	12871770	8.22	6.93	2.45	0.000191	4.64913	0.000986
MIR128-1	microRNA mir-128-1	12784804	6.59	5.32	2.42	0.000191	4.64913	0.000986
EEF1A2	eukaryotic translation elongation factor 1 alpha 2	12715162	7.76	6.75	2.02	0.000191	4.64913	0.000985
OR56A4	olfactory receptor, family 56, subfamily A, member 4	12733968	5.83	4.82	2.02	0.000191	4.64913	0.000985
		12912629	10.52	9.41	2.15	0.000193	4.69781	0.000994
GJC1	gap junction protein, gamma 1, 45kDa	12769517	10.91	9.71	2.31	0.000194	4.72215	0.000998
HS3ST2	heparan sulfate (glucosamine) 3-O-sulfotransferase 2	12813407	6.56	5.14	2.67	0.000195	4.7465	0.001002
SNIP1	Smad nuclear interacting protein 1	12839222	9.06	8.02	2.05	0.000195	4.7465	0.001002
LOC509690	olfactory receptor-like protein OLF4-like	12878446	7.54	6.46	2.11	0.000198	4.81952	0.001013
PRDX3	peroxiredoxin 3	12821472	13.85	15.24	-2.62	0.000198	4.81952	0.001011
		12913403	9.26	7.33	3.8	0.000199	4.84386	0.001015
ANKRD13D	ankyrin repeat domain 13 family, member D	12829848	7.77	6.68	2.12	0.000201	4.89254	0.001023
		12912155	6.94	5.92	2.02	0.000201	4.89254	0.001026
		12911739	9.92	8.61	2.49	0.000202	4.91688	0.001028
NRBF2	nuclear receptor binding factor 2	12827189	12.31	11.2	2.17	0.000202	4.91688	0.001028
LOC100336634		12693278	6.4	5.36	2.06	0.000202	4.91688	0.001029
FGF2	fibroblast growth factor 2 (basic)	12745287	12.28	10.68	3.02	0.000203	4.94122	0.001032
		12807027	8.65	7.43	2.32	0.000203	4.94122	0.001032
		12914543	10.2	9.13	2.09	0.000203	4.94122	0.001032
		12912435	7.06	5.8	2.4	0.000204	4.96556	0.001035
CREBBP	CREB binding protein	12815561	11.65	10.44	2.3	0.000204	4.96556	0.001033
		12911933	5.43	4.26	2.24	0.000205	4.98991	0.001039
NDUFA6	NADH dehydrogenase (ubiquinone) 1 alpha subcomplex, 6, 14kDa	12864290	13	14.97	-3.92	0.000205	4.98991	0.001037
CRTC2	CREB regulated transcription coactivator 2	12840964	9.7	8.59	2.16	0.000206	5.01425	0.001043
		12913871	11.47	9.84	3.08	0.000207	5.03859	0.001045
ZFYVE1	zinc finger, FYVE domain containing 1	12696392	11.89	10.62	2.4	0.000207	5.03859	0.001044
LOC513101	olfactory receptor, family 7, subfamily A, member 10-like	12885239	7.46	6.34	2.18	0.000208	5.06293	0.001048
CD2	CD2 molecule	12843064	7.46	6.39	2.1	0.00021	5.11161	0.001056
NUDT4	nudix (nucleoside diphosphate linked moiety X)-type motif 4	12862277	15.77	12.71	8.35	0.000211	5.13595	0.001059
		12912113	8.84	7.54	2.47	0.000211	5.13595	0.001059
MBIP	MAP3K12 binding inhibitory protein 1	12793887	11.75	10.69	2.09	0.000211	5.13595	0.001058
2015-09-11	septin 11	12871784	13.18	12.05	2.19	0.000212	5.16029	0.001064
ANXA6	annexin A6	12883402	13.2	14.26	-2.09	0.000212	5.16029	0.001061
TSC22D3	TSC22 domain family, member 3	12902223	12.64	10.12	5.74	0.000213	5.18463	0.001065
SOX14	SRY (sex determining region Y)-box 14	12683738	7.64	6.5	2.2	0.000217	5.282	0.00108
S100A5	S100 calcium binding protein A5	12837459	9.19	8.11	2.11	0.000217	5.282	0.001079
RSRC1	arginine/serine-rich coiled-coil 1	12684174	12.03	13.18	-2.22	0.000217	5.282	0.001082
		12745243	7.36	5.78	2.99	0.000218	5.30634	0.001086
STYK1	serine/threonine/tyrosine kinase 1	12859426	8.59	7.47	2.17	0.000219	5.33068	0.001088
CD7	CD7 molecule	12762559	7.05	6.03	2.03	0.000219	5.33068	0.00109
		12911789	7.8	6.47	2.51	0.00022	5.35502	0.001093
ADAM9	ADAM metallopeptidase domain 9	12823486	13.08	14.25	-2.25	0.00022	5.35502	0.001091
		12912051	9.18	7.71	2.76	0.000222	5.4037	0.001099
		12913659	10.54	9.13	2.65	0.000222	5.4037	0.0011
		12914269	11.2	9.75	2.75	0.000223	5.42804	0.001104
PCDH9	protocadherin 9	12711675	9.9	8.58	2.5	0.000223	5.42804	0.001103
		12759718	10.09	9	2.13	0.000223	5.42804	0.001104
N4BP2L1	NEDD4 binding protein 2-like 1	12710632	14.76	13.08	3.22	0.000226	5.50107	0.001114
CD52	CD52 molecule	12780818	8.73	7.54	2.29	0.000226	5.50107	0.001114
SCN9A	sodium channel, voltage-gated, type IX, alpha subunit	12777737	9.45	8.31	2.2	0.000226	5.50107	0.001115
LOC100337370	ABCC4 protein-like	12708980	7.95	6.72	2.34	0.000227	5.52541	0.001118
GAPT	GRB2-binding adaptor protein, transmembrane	12788556	8.33	7.08	2.37	0.000232	5.64711	0.001135
UBE2L3	ubiquitin-conjugating enzyme E2L 3	12748228	15.18	16.33	-2.21	0.000234	5.69579	0.001139
PFN1		12682676	14.21	15.95	-3.34	0.000234	5.69579	0.001137
LOC100337081	egf-like module containing, mucin-like, hormone receptor-like 3-like; CD97 antigen-like	12882914	7.78	6.66	2.18	0.000238	5.79316	0.001153
NDUFA2	NADH dehydrogenase (ubiquinone) 1 alpha subcomplex, 2, 8kDa	12883428	12.28	14.66	-5.19	0.000238	5.79316	0.001153
FXYD3	FXYD domain containing ion transport regulator 3	12754397	6.9	5.68	2.33	0.000243	5.91486	0.001173
		12848624	10.72	8.51	4.62	0.000246	5.98789	0.001183
		12912967	10.98	9.55	2.7	0.000246	5.98789	0.001181
		12913423	10.98	9.55	2.7	0.000246	5.98789	0.001181
ANK2	ankyrin 2, neuronal	12875352	13.16	11.53	3.11	0.000247	6.01223	0.001186
MIR584-3	microRNA mir-584-3	12825719	7.02	5.6	2.67	0.000251	6.10959	0.001199
RPS16	ribosomal protein S16	12756387	14.04	15.39	-2.55	0.000256	6.2313	0.001217
		12913279	10.78	9.56	2.32	0.000258	6.27998	0.001226
		12863551	7.56	6.46	2.15	0.000258	6.27998	0.001227
RNF20	ring finger protein 20	12890207	10.77	9.66	2.15	0.00026	6.32866	0.001233
BOSTAUV1R421	vomeronasal 1 receptor bosTauV1R421; vomeronasal 1 receptor bosTauV1R418	12748526	7.66	6.29	2.59	0.000262	6.37734	0.001239
TLK1	tousled-like kinase 1	12778300	13.39	12.13	2.39	0.000262	6.37734	0.001239
ALMS1		12706776	10.05	9.02	2.04	0.000262	6.37734	0.001239
HMGB2	high mobility group box 2	12895062	10.42	8.57	3.6	0.000267	6.49905	0.001254
CSF1	colony stimulating factor 1 (macrophage)	12842594	11.57	9.62	3.86	0.000268	6.52339	0.001257
MED14	mediator complex subunit 14	12904682	11.67	10.61	2.09	0.000268	6.52339	0.001256
		12912749	8.09	5.9	4.56	0.000271	6.59641	0.001268
		12912813	8.09	5.9	4.56	0.000271	6.59641	0.001268
CEP128	centrosomal protein 128kDa	12695752	9.68	8.36	2.5	0.000271	6.59641	0.001268
OR5T1	olfactory receptor, family 5, subfamily T, member 1	12730402	7.28	6.11	2.25	0.000272	6.62075	0.00127
		12912973	8.22	7.01	2.31	0.000274	6.66943	0.001278
MGC137725	uncharacterized protein MGC137725	12759686	8.36	7.13	2.35	0.000276	6.71812	0.001285
		12913061	7.7	6.63	2.09	0.000277	6.74246	0.001288
		12692991	6.71	5.61	2.15	0.000279	6.79114	0.001295
MIR199A-2	microRNA mir-199a-2	12882830	6.31	5.21	2.14	0.000279	6.79114	0.001293
PTBP2	polypyrimidine tract binding protein 2	12842499	10.87	9.72	2.21	0.00028	6.81548	0.001299
		12913893	10.07	7.78	4.88	0.000283	6.8885	0.001309
HCAR1	hydroxycarboxylic acid receptor 1	12744008	9.62	8.38	2.36	0.000283	6.8885	0.001307
DDAH2	dimethylarginine dimethylaminohydrolase 2	12803382	10.22	8.66	2.94	0.000284	6.91284	0.001311
BT.70368		12902411	7.02	5.83	2.28	0.000284	6.91284	0.001312
LOC614396	uncharacterized LOC614396	12779141	7.98	6.8	2.26	0.000284	6.91284	0.00131
MAGI1		12797458	12.45	11.12	2.51	0.000285	6.93719	0.001312
U2SURP	U2 snRNP-associated SURP domain containing	12683825	13.26	12.21	2.08	0.000288	7.01021	0.001323
PLVAP	plasmalemma vesicle associated protein	12879890	9.47	10.83	-2.56	0.000288	7.01021	0.001324
COX7B	cytochrome c oxidase subunit VIIb	12876544	11.02	12.62	-3.03	0.000289	7.03455	0.001326
ABCD2	ATP-binding cassette, sub-family D (ALD), member 2	12860464	13.12	11.17	3.86	0.00029	7.05889	0.00133
C7H5orf30	UNC119-binding protein C5orf30 homolog	12881048	9.5	8.43	2.11	0.00029	7.05889	0.001328
MAGEB4	melanoma antigen family B, 4	12910367	8.06	7	2.09	0.00029	7.05889	0.001329
ACSF2	acyl-CoA synthetase family member 2	12773229	12	10.42	3	0.000292	7.10757	0.001334
LOC783612	glyceraldehyde-3-phosphate dehydrogenase-like	12784595	8.02	6.72	2.46	0.000292	7.10757	0.001334
FBXW12	F-box and WD repeat domain containing 12	12890898	10.87	9.82	2.08	0.000292	7.10757	0.001334
ZNF609	zinc finger protein 609	12694448	10.89	9.47	2.68	0.000293	7.13191	0.001338
KIF3A	kinesin family member 3A	12881472	10.75	9.68	2.09	0.000295	7.1806	0.001346
CNTNAP3	contactin associated protein-like 3	12892113	8.62	7.6	2.02	0.000297	7.22928	0.001352
RELL1	RELT-like 1	12875984	10.02	8.94	2.1	0.000298	7.25362	0.001353
SATB1	SATB homeobox 1	12684828	10.83	9.53	2.45	0.0003	7.3023	0.001363
HK2	hexokinase 2; hexokinase 2-like	12708674	9.2	10.72	-2.88	0.000303	7.37532	0.001374
TRAM1L1	translocation associated membrane protein 1-like 1	12870500	9.84	8.22	3.06	0.000306	7.44835	0.001384
UCHL3	ubiquitin carboxyl-terminal esterase L3 (ubiquitin thiolesterase)	12709765	12.6	14.62	-4.07	0.000306	7.44835	0.001383
SQLE	squalene epoxidase	12725522	8.52	9.95	-2.7	0.000307	7.47269	0.001387
ALDH2	aldehyde dehydrogenase 2 family (mitochondrial)	12746119	12.85	14.11	-2.39	0.000308	7.49703	0.001389
MNAT1	menage a trois homolog 1, cyclin H assembly factor (Xenopus laevis)	12690604	10.04	9.04	2.01	0.00031	7.54571	0.001397
TBXA2R	thromboxane A2 receptor	12881052	6.58	7.68	-2.14	0.00031	7.54571	0.001394
IDH3B	isocitrate dehydrogenase 3 (NAD+) beta	12716858	10.68	12.16	-2.79	0.000312	7.59439	0.001401
LOC782270	aTP synthase, H+ transporting, mitochondrial F1 complex, epsilon subunit-like; ATP synthase, H+ transporting, mitochondrial F1 complex, epsilon subunit; ATP synthase subunit epsilon, mitochondrial-like	12797415	15.58	16.8	-2.33	0.000314	7.64307	0.001408
MIR2284K	microRNA mir-2284k	12791570	9.64	8.33	2.47	0.000315	7.66742	0.001413
TMEM182	transmembrane protein 182	12702977	8.22	10.74	-5.73	0.000315	7.66742	0.001411
		12912201	9.56	8.42	2.21	0.00032	7.78912	0.001426
		12913955	8.56	7.29	2.42	0.000321	7.81346	0.001431
		12913357	14.22	12.79	2.69	0.000322	7.8378	0.001436
		12842244	8.61	7.26	2.55	0.000323	7.86214	0.001438
PLEKHS1	pleckstrin homology domain containing, family S member 1	12820239	7.42	6.14	2.42	0.000325	7.91082	0.001445
		12855769	7.74	6.61	2.19	0.000325	7.91082	0.001445
HERC5	hect domain and RLD 5	12874205	9.37	8.36	2.01	0.000326	7.93517	0.001445
PLBD1	phospholipase B domain containing 1	12857324	11.39	10.21	2.27	0.000327	7.95951	0.001449
		12913333	8.66	7.51	2.22	0.000329	8.00819	0.001456
CSF3R	granulocyte colony-stimulating factor receptor-like	12837790	8.44	7.27	2.24	0.00033	8.03253	0.00146
LOC100299281	quinone oxidoreductase-like protein 2-like	12738082	12.39	14.82	-5.38	0.000331	8.05687	0.001467
LDHB	lactate dehydrogenase B	12856863	16.22	17.79	-2.98	0.000333	8.10555	0.001473
JMJD1C	jumonji domain containing 1C	12828947	15.18	13.95	2.36	0.000335	8.15423	0.001478
TBC1D2B	TBC1 domain family, member 2B	12793370	13.07	11.97	2.15	0.000335	8.15423	0.001479
TECTB	tectorin beta	12820662	7.8	11.58	-13.68	0.000336	8.17858	0.001482
FLVCR1	feline leukemia virus subgroup C cellular receptor 1	12740247	11.46	9.8	3.14	0.000337	8.20292	0.001486
HIF3A	hypoxia inducible factor 3, alpha subunit	12750391	7.86	6.69	2.26	0.000339	8.2516	0.00149
FAU	Finkel-Biskis-Reilly murine sarcoma virus (FBR-MuSV) ubiquitously expressed	12863005	12.12	10.99	2.19	0.000339	8.2516	0.001492
		12913451	11.55	10.09	2.75	0.00034	8.27594	0.001495
BDH1	3-hydroxybutyrate dehydrogenase, type 1	12685704	6.88	9.33	-5.49	0.000341	8.30028	0.001499
		12912197	13.8	12.42	2.61	0.000342	8.32462	0.001501
GLT25D2	glycosyltransferase 25 domain containing 2	12741558	9.11	7.75	2.56	0.000342	8.32462	0.0015
		12912891	7.24	5.76	2.8	0.000343	8.34896	0.001502
LGALS3BP	lectin, galactoside-binding, soluble, 3 binding protein	12764212	12.63	13.84	-2.33	0.000344	8.3733	0.001506
C21H14orf2	chromosome 21 open reading frame, human C14orf2	12793872	12.49	14.85	-5.11	0.000344	8.3733	0.001506
		12911795	11.26	10.07	2.29	0.000346	8.42199	0.00151
PPIA	peptidylprolyl isomerase A (cyclophilin A); TRIM5/cyclophilin A fusion protein-like; peptidylprolyl isomerase A (cyclophilin A)-like	12853001	18.04	19.75	-3.28	0.000346	8.42199	0.00151
		12913681	8.48	7.33	2.22	0.000348	8.47067	0.001517
ZBTB10	zinc finger and BTB domain containing 10	12723796	11.29	10.19	2.15	0.000348	8.47067	0.001516
SFSWAP	splicing factor, suppressor of white-apricot homolog (Drosophila)	12746380	11.1	9.87	2.34	0.000349	8.49501	0.001521
MIR345	microRNA mir-345	12791431	8.44	7.35	2.13	0.000349	8.49501	0.001521
RBP4	retinol binding protein 4, plasma	12821410	17.83	15.94	3.71	0.000351	8.54369	0.001525
NDUFB3	NADH dehydrogenase (ubiquinone) 1 beta subcomplex, 3, 12kDa	12774837	11.5	12.7	-2.29	0.000352	8.56803	0.001528
PHB2	prohibitin 2	12859669	10.5	12.07	-2.97	0.000352	8.56803	0.001528
IQCK	IQ motif containing K	12811895	10.75	9.41	2.52	0.000353	8.59237	0.001532
		12914313	9.68	8.38	2.46	0.000353	8.59237	0.00153
NDUFA10	NADH dehydrogenase (ubiquinone) 1 alpha subcomplex, 10, 42kDa	12842930	10.48	12.4	-3.8	0.000357	8.68974	0.001545
RBPJ	recombination signal binding protein for immunoglobulin kappa J region	12872617	14.1	12.95	2.22	0.00036	8.76276	0.001552
TMEM9B	TMEM9 domain family, member B	12728082	12.25	13.25	-2.01	0.00036	8.76276	0.001553
RETN	resistin	12877396	8.83	7.66	2.24	0.000361	8.7871	0.001556
DMBX1	diencephalon/mesencephalon homeobox 1	12847040	7.24	6.17	2.1	0.000361	8.7871	0.001555
PPIP5K2	diphosphoinositol pentakisphosphate kinase 2	12882142	12.4	11.21	2.28	0.000362	8.81144	0.001562
SEPW1	selenoprotein W, 1	12752300	13.88	16.67	-6.91	0.000362	8.81144	0.00156
HLF	hepatic leukemia factor	12763468	11.65	10.46	2.27	0.000363	8.83578	0.001562
GCSH	glycine cleavage system protein H (aminomethyl carrier)	12755968	12.42	13.72	-2.47	0.000368	8.95749	0.00158
ZFP36L1	zinc finger protein 36, C3H type-like 1	12697103	13.95	12.62	2.52	0.00037	9.00617	0.001588
		12911905	8.8	7.58	2.34	0.000371	9.03051	0.001591
SLC4A1AP	solute carrier family 4 (anion exchanger), member 1, adaptor protein	12706870	9.43	8.38	2.07	0.000373	9.07919	0.001596
TLR8	toll-like receptor 8	12909180	13.68	15.59	-3.76	0.000373	9.07919	0.001596
ATP5H	ATP synthase, H+ transporting, mitochondrial Fo complex, subunit d	12761220	14.05	15.4	-2.54	0.000374	9.10353	0.001599
LOC100298277	melanoma antigen family A, 9-like	12902437	7.26	6.14	2.17	0.000378	9.2009	0.001612
LOC784741	uncharacterized LOC784741	12730328	5.85	4.81	2.05	0.000378	9.2009	0.001613
LOC100337095	rho GTPase activating protein 20-like	12869750	6.65	5.54	2.16	0.000381	9.27392	0.001622
FBXL14	F-box and leucine-rich repeat protein 14	12866853	10.31	9.22	2.13	0.000383	9.3226	0.001627
TALDO1	transaldolase 1	12833635	14.34	16.13	-3.46	0.000384	9.34694	0.001631
FASN	fatty acid synthase	12760706	16.74	19.93	-9.13	0.000385	9.37129	0.001635
TAOK3	TAO kinase 3	12743709	12.82	11.71	2.16	0.000386	9.39563	0.001638
BOLA3	bolA homolog 3 (E. coli)	12702578	9.87	11.9	-4.07	0.000389	9.46865	0.001648
ALDH6A1	aldehyde dehydrogenase 6 family, member A1	12693675	13.16	14.59	-2.7	0.000391	9.51733	0.001653
RUNDC3B	RUN domain containing 3B	12850633	8.32	7.23	2.13	0.000392	9.54167	0.001656
DECR1	2,4-dienoyl CoA reductase 1, mitochondrial	12724777	14.33	17.41	-8.43	0.000394	9.59035	0.001663
		12915451	8.16	6.97	2.28	0.000398	9.68772	0.001673
C14H8orf37	chromosome 14 open reading frame, human C8orf37	12723468	9.87	8.83	2.05	0.000402	9.78508	0.001686
SOST	sclerostin	12767559	9.27	12.21	-7.69	0.000402	9.78508	0.001684
		12913609	8.79	7.28	2.84	0.000403	9.80942	0.001686
USP54	ubiquitin specific peptidase 54-like	12827434	8.91	7.73	2.27	0.000407	9.90679	0.001702
MCCC1	methylcrotonoyl-CoA carboxylase 1 (alpha)	12680135	11.33	12.39	-2.09	0.000408	9.93113	0.001702
GCFC2	GC-rich sequence DNA-binding factor 2	12700576	11.05	9.84	2.31	0.00041	9.97981	0.001711
SERINC5	serine incorporator 5	12693859	12.81	11.23	2.99	0.000413	10.0528	0.001721
		12912075	8.93	7.51	2.67	0.000413	10.0528	0.001721
PMAIP1	phorbol-12-myristate-13-acetate-induced protein 1	12807296	8.44	7.41	2.05	0.000413	10.0528	0.001721
MTF2	metal response element binding transcription factor 2	12847435	10.08	8.83	2.39	0.000414	10.0772	0.001725
SNRPG	small nuclear ribonucleoprotein polypeptide G; UL16-binding protein 27-like	12765903	7.25	6.13	2.17	0.000414	10.0772	0.001725
SRSF11	serine/arginine-rich splicing factor 11	12844606	15.29	14.17	2.17	0.000414	10.0772	0.001725
INSL5	insulin-like 5	12841061	7.02	5.94	2.12	0.000418	10.1745	0.00174
GIGYF1	GRB10 interacting GYF protein 1	12813411	8.88	7.68	2.29	0.000419	10.1989	0.00174
LOC788089	olfactory receptor, family 4, subfamily C, member 11-like	12721350	7.11	5.99	2.17	0.000419	10.1989	0.00174
ZFP3	zinc finger protein 3 homolog (mouse)	12772102	8.16	7.11	2.08	0.000423	10.2962	0.001753
CTIF	CBP80/20-dependent translation initiation factor	12808638	10.78	9.17	3.05	0.000425	10.3449	0.001758
MIR2413	microRNA mir-2413	12842449	10.11	8.76	2.54	0.000425	10.3449	0.001758
EFNA2	ephrin-A2	12881622	7.88	6.7	2.26	0.000426	10.3693	0.001761
SLC38A3	solute carrier family 38, member 3	12798133	8.43	10.79	-5.14	0.000426	10.3693	0.001762
C15H11orf16	chromosome 15 open reading frame, human C11orf16	12726966	7.13	6.05	2.12	0.000434	10.564	0.001786
		12914391	8.98	7.68	2.45	0.000435	10.5883	0.001792
SCARB1	scavenger receptor class B, member 1	12742026	10.43	11.72	-2.45	0.000436	10.6127	0.001795
NDUFB5	NADH dehydrogenase (ubiquinone) 1 beta subcomplex, 5, 16kDa	12683587	13.53	15.61	-4.24	0.000438	10.6614	0.001799
		12911885	12.36	10.79	2.96	0.000439	10.6857	0.001805
ANG2	angiogenin 2	12697629	9.17	8.11	2.1	0.00044	10.71	0.001809
PPA1	pyrophosphatase (inorganic) 1	12827577	10.79	11.8	-2.01	0.000443	10.7831	0.001817
LOC787081	UPF0632 protein A	12841901	11.08	9.67	2.65	0.000444	10.8074	0.001819
		12912025	7.2	5.87	2.52	0.000444	10.8074	0.001819
CREG1	cellular repressor of E1A-stimulated genes 1	12839535	11.71	13.57	-3.63	0.000447	10.8804	0.001828
		12914215	8.51	7.5	2.01	0.000448	10.9048	0.001832
		12678244	12.21	11.07	2.21	0.000452	11.0021	0.001844
LOC783533	ribosomal protein S6 pseudogene	12862987	8.71	7.57	2.2	0.000453	11.0265	0.001849
MARVELD2	MARVEL domain containing 2	12788277	10.76	9.72	2.05	0.000456	11.0995	0.001856
FLAD1	FAD1 flavin adenine dinucleotide synthetase homolog (S. cerevisiae)	12843470	8.77	7.63	2.2	0.000459	11.1725	0.001865
GRIN2B	glutamate receptor, ionotropic, N-methyl D-aspartate 2B	12861496	7.45	6.35	2.14	0.00046	11.1969	0.001869
CYP51A1	cytochrome P450, family 51, subfamily A, polypeptide 1	12853428	8.88	9.92	-2.07	0.00046	11.1969	0.001869
		12912129	9.13	7.98	2.21	0.000461	11.2212	0.001873
TUBA3C	tubulin, alpha 3c	12682723	7.53	6.32	2.32	0.000463	11.2699	0.00188
		12912493	6.14	5.13	2.01	0.000463	11.2699	0.00188
SELPLG	selectin P ligand	12744640	9.51	8.23	2.42	0.000464	11.2942	0.001884
LOC527779	olfactory receptor-like protein OLF3-like	12850751	6.68	5.61	2.1	0.000465	11.3186	0.001885
ACADS	acyl-CoA dehydrogenase, C-2 to C-3 short chain	12742528	12.01	13.28	-2.41	0.000466	11.3429	0.001886
GYG2	glycogenin 2	12907457	12.27	10.33	3.84	0.000467	11.3672	0.001889
LOC514662	olfactory receptor, family 2, subfamily A, member 2-like	12850201	10.43	9.28	2.22	0.00047	11.4403	0.001897
ACSL4	acyl-CoA synthetase long-chain family member 4	12909544	13.53	14.67	-2.2	0.000475	11.562	0.001914
UBE2H	ubiquitin-conjugating enzyme E2H	12855433	13.29	12.24	2.07	0.00048	11.6837	0.00193
MLXIPL	MLX interacting protein-like	12814618	9.52	10.6	-2.12	0.00048	11.6837	0.001929
		12913085	10.28	9.2	2.11	0.000482	11.7324	0.001934
UQCRC1	ubiquinol-cytochrome c reductase core protein I	12794406	12.53	14.15	-3.06	0.000482	11.7324	0.001934
		12847246	10.86	9.81	2.08	0.000487	11.8541	0.001952
ABCB8	ATP-binding cassette, sub-family B (MDR/TAP), member 8	12849983	8.35	9.56	-2.31	0.000489	11.9027	0.001958
RPS29	ribosomal protein S29	12693649	13.62	14.69	-2.09	0.000492	11.9758	0.001968
EME1	essential meiotic endonuclease 1 homolog 1 (S. pombe)	12766484	8.99	7.97	2.03	0.000494	12.0245	0.001971
TMCC1	transmembrane and coiled-coil domain family 1	12795231	10	8.83	2.24	0.000496	12.0731	0.001977
CHCHD10	coiled-coil-helix-coiled-coil-helix domain containing 10	12748119	10.8	13.01	-4.63	0.000496	12.0731	0.001978
		12912389	11.03	9.44	3	0.000497	12.0975	0.00198
		12912703	9.61	8.24	2.59	0.000498	12.1218	0.001983
		12914011	9.61	8.24	2.59	0.000498	12.1218	0.001983
LOC100337044	egf-like module containing, mucin-like, hormone receptor-like 1-like	12882900	8.53	7.39	2.21	0.000504	12.2679	0.002
TES	testis derived transcript (3 LIM domains)	12855122	11.03	9.99	2.05	0.000506	12.3165	0.002006
C21H14orf28	chromosome 21 open reading frame, human C14orf28	12790899	9.51	8.43	2.11	0.000508	12.3652	0.002013
CRYZ	crystallin, zeta (quinone reductase)	12835804	14.59	15.8	-2.31	0.00051	12.4139	0.00202
		12914047	13.88	14.96	-2.12	0.000511	12.4383	0.002023
CXCL12	chemokine (C-X-C motif) ligand 12	12827012	15.47	16.71	-2.36	0.000511	12.4383	0.002021
DLAT	dihydrolipoamide S-acetyltransferase	12727678	12.69	13.86	-2.26	0.000515	12.5356	0.002035
OR4K2	olfactory receptor, family 4, subfamily K, member 2	12692462	5.99	4.96	2.05	0.000518	12.6086	0.002046
CAST	calpastatin	12876822	16.34	15.33	2.01	0.000519	12.633	0.002048
		12912527	10.29	9.07	2.32	0.00052	12.6573	0.00205
H19	H19, imprinted maternally expressed transcript (non-protein coding)	12829082	9.86	13.12	-9.61	0.000521	12.6817	0.002051
LOC785342	uncharacterized LOC785342	12910646	9.34	8.17	2.24	0.000523	12.7303	0.002058
		12912419	10.21	8.96	2.38	0.000526	12.8034	0.002065
MIR431	microRNA mir-431; PEG11 antisense RNA	12788836	9.13	8.07	2.09	0.00053	12.9007	0.002074
		12912881	12.28	13.37	-2.13	0.000531	12.9251	0.002079
		12913647	9.93	8.65	2.42	0.000532	12.9494	0.00208
DEFB103B	defensin, beta 103B	12825663	7.87	6.51	2.57	0.000533	12.9738	0.002085
ACADSB	acyl-CoA dehydrogenase, short/branched chain	12819085	15.31	16.36	-2.07	0.000541	13.1685	0.002108
		12884026	11.36	10.34	2.03	0.000542	13.1928	0.002111
MAN1A2	mannosidase, alpha, class 1A, member 2	12846082	11.42	10.32	2.15	0.000544	13.2415	0.002115
STK17A	serine/threonine kinase 17a	12854087	11.28	10.25	2.05	0.000546	13.2902	0.002123
RBM27	RNA binding motif protein 27	12879267	11.68	10.5	2.26	0.000548	13.3389	0.002128
NRIP3	nuclear receptor interacting protein 3	12729400	8.13	6.79	2.53	0.000549	13.3632	0.002132
NIPSNAP1	nipsnap homolog 1 (C. elegans)	12748024	13.61	14.76	-2.22	0.000549	13.3632	0.002132
C8H9orf84	chromosome 8 open reading frame, human C9orf84	12895464	6.66	5.56	2.14	0.000553	13.4606	0.002145
TEX35	testis expressed 35	12737613	11.5	10.46	2.06	0.000553	13.4606	0.002146
		12914433	8.34	6.81	2.89	0.000555	13.5093	0.00215
		12912787	6.17	4.99	2.28	0.000555	13.5093	0.00215
		12913953	6.17	4.99	2.28	0.000555	13.5093	0.00215
		12911911	16.82	15.33	2.82	0.000556	13.5336	0.002151
PYCR1	pyrroline-5-carboxylate reductase 1	12765029	9.4	10.66	-2.4	0.00056	13.631	0.002163
SPATA6L	spermatogenesis associated 6-like	12891710	9.84	8.69	2.22	0.000561	13.6553	0.002164
FRMD3	FERM domain containing 3	12894586	7.85	6.75	2.14	0.000561	13.6553	0.002164
ITGA3	integrin, alpha 3 (antigen CD49C, alpha 3 subunit of VLA-3 receptor)	12768879	9.96	8.75	2.31	0.000564	13.7283	0.002176
UBB	ubiquitin B; ubiquitin C	12767170	16.61	17.73	-2.17	0.000565	13.7527	0.002177
ZDHHC13	zinc finger, DHHC-type containing 13	12833713	14.18	12.86	2.5	0.000566	13.777	0.002181
LOC509810	zinc finger protein LOC509810	12750696	8.94	7.72	2.32	0.000567	13.8013	0.002184
MGC152344	uncharacterized LOC785804	12863114	8.25	7.22	2.05	0.000567	13.8013	0.002183
PDHA1	pyruvate dehydrogenase (lipoamide) alpha 1	12907350	14.61	15.83	-2.32	0.000568	13.8257	0.002186
CYCS	cytochrome c, somatic	12849898	8.36	10.12	-3.38	0.000568	13.8257	0.002186
ING5	inhibitor of growth family, member 5	12841178	8.32	7.19	2.19	0.000571	13.8987	0.002196
		12913105	7.65	6.59	2.09	0.000577	14.0448	0.002213
LOC100335836	cytochrome c oxidase subunit 7C, mitochondrial-like; cytochrome c oxidase subunit VIIc	12760427	16.35	18.33	-3.97	0.000577	14.0448	0.002213
LACTB	lactamase, beta	12697051	11.02	9.83	2.28	0.000582	14.1665	0.002227
ENO3	enolase 3 (beta, muscle)	12772434	8.57	7.27	2.47	0.000583	14.1908	0.00223
DNAJC19	DnaJ (Hsp40) homolog, subfamily C, member 19	12680249	10.95	12.47	-2.87	0.000594	14.4586	0.002261
ACTA2	actin, alpha 2, smooth muscle, aorta; actin, gamma 2, smooth muscle, enteric	12822288	13.86	15.2	-2.53	0.000595	14.4829	0.002262
		12913125	10.71	8.67	4.12	0.000596	14.5072	0.002265
KIAA1217		12714880	9.38	10.46	-2.1	0.000599	14.5803	0.002275
CYP2U1	cytochrome P450, family 2, subfamily U, polypeptide 1	12875203	10.44	9.31	2.19	0.000601	14.6289	0.00228
		12884704	9.18	7.94	2.35	0.000602	14.6533	0.002283
LOC530077	gTPase, IMAP family member 5-like	12854842	7.48	6.45	2.06	0.00061	14.848	0.002304
PTPLB	protein tyrosine phosphatase-like (proline instead of catalytic arginine), member b	12686636	17.36	18.52	-2.22	0.00061	14.848	0.002304
ABO	ABO blood group (transferase A, alpha 1-3-N-acetylgalactosaminyltransferase; transferase B, alpha 1-3-galactosyltransferase)	12705807	8.38	7.21	2.25	0.000611	14.8724	0.002306
HMGB3	high mobility group box 3; high mobility group protein B3-like	12905621	8.75	7.72	2.04	0.000611	14.8724	0.002306
GSTM1	glutathione S-transferase mu 1	12848033	11.79	14.24	-5.45	0.000611	14.8724	0.002306
LOC524703		12700835	7.89	6.73	2.24	0.000612	14.8967	0.002308
ATP5G3	ATP synthase, H+ transporting, mitochondrial Fo complex, subunit C3 (subunit 9)	12778603	11.89	13.82	-3.82	0.000614	14.9454	0.002313
EVI5	ecotropic viral integration site 5	12840261	11.39	10.16	2.35	0.000615	14.9697	0.002315
LOC535434	storkhead-box protein 2-like	12824387	9.03	7.96	2.1	0.000622	15.1401	0.002336
SLC44A3	solute carrier family 44, member 3	12843700	8.83	7.44	2.62	0.000623	15.1644	0.002339
GAT	glycine-N-acyltransferase-like	12730718	8.15	10.38	-4.7	0.000623	15.1644	0.002341
CA1	carbonic anhydrase I	12722198	7.8	6.57	2.35	0.000624	15.1888	0.002344
LIPE	lipase, hormone-sensitive	12749602	16.27	15.19	2.11	0.000626	15.2375	0.002347
LOC100336599	arylsulfatase D-like	12906670	7.06	5.83	2.34	0.000628	15.2861	0.002353
IVD	isovaleryl-CoA dehydrogenase	12688847	11.78	13.15	-2.59	0.000634	15.4322	0.002369
DUT	deoxyuridine triphosphatase	12694122	7.77	6.49	2.43	0.000636	15.4809	0.002373
		12738372	8.65	7.6	2.07	0.000637	15.5052	0.002377
PGAM1	phosphoglycerate mutase 1 (brain)	12819066	12.96	14.42	-2.75	0.000638	15.5296	0.002379
		12913375	6.97	5.73	2.37	0.000639	15.5539	0.002381
MIR2333	microRNA mir-2333	12766832	8.8	7.21	3.03	0.000643	15.6513	0.002392
HOXA7	homeobox A7	12851950	10.88	9.37	2.85	0.000644	15.6756	0.002397
NDUFS5	NADH dehydrogenase (ubiquinone) Fe-S protein 5, 15kDa (NADH-coenzyme Q reductase)	12842925	10.81	11.99	-2.27	0.000653	15.8947	0.002422
LOC100295939	olfactory receptor, family 7, subfamily A, member 2 pseudogene-like	12876333	6.49	5.44	2.07	0.000656	15.9677	0.002429
GPER	G protein-coupled estrogen receptor 1	12817401	10.79	12.53	-3.32	0.000657	15.992	0.002433
COX5A	cytochrome c oxidase subunit Va	12789204	10.46	12.01	-2.93	0.000663	16.1381	0.002449
OR5A1	olfactory receptor, family 5, subfamily A, member 1	12729977	6.66	5.59	2.1	0.000664	16.1624	0.002451
MGC139603	uncharacterized LOC509055	12833369	11.16	12.32	-2.24	0.000664	16.1624	0.002452
		12912879	11.59	13.06	-2.78	0.000664	16.1624	0.002452
PEG10	paternally expressed 10	12852106	8.92	7.53	2.63	0.000673	16.3815	0.002476
POC5	POC5 centriolar protein homolog (Chlamydomonas)	12696114	8.93	7.78	2.23	0.000673	16.3815	0.002476
LOC100335642	zinc finger protein 177-like	12882858	9.06	7.98	2.11	0.000677	16.4789	0.002487
LOC100337301		12755579	10.22	8.5	3.28	0.000679	16.5275	0.002494
DSN1	DSN1, MIND kinetochore complex component, homolog (S. cerevisiae)	12718797	10.08	9.04	2.05	0.00068	16.5519	0.002496
		12912431	15.54	14.53	2.02	0.000682	16.6006	0.002502
LOC539953	denticleless protein homolog	12740723	8.99	7.62	2.59	0.000684	16.6492	0.002507
REV3L	REV3-like, catalytic subunit of DNA polymerase zeta (yeast)	12897282	11.75	10.48	2.4	0.000686	16.6979	0.00251
LOC521580	histone H2B type 1-like	12805856	9.22	8.12	2.15	0.000691	16.8196	0.002526
ILKAP	integrin-linked kinase-associated serine/threonine phosphatase	12844704	10.84	9.66	2.27	0.000696	16.9413	0.002541
WIPF3	WAS/WASL interacting protein family, member 3	12856196	11.38	10.26	2.17	0.000697	16.9657	0.002543
NDUFA9	NADH dehydrogenase (ubiquinone) 1 alpha subcomplex, 9, 39kDa	12864400	12.93	14.17	-2.35	0.000699	17.0144	0.002549
TPI1	triosephosphate isomerase 1	12863986	14.72	16.47	-3.36	0.0007	17.0387	0.002551
		12914195	11.54	10.27	2.41	0.00071	17.2821	0.002581
ZFP1	zinc finger protein 1 homolog (mouse)	12751504	8.27	7.15	2.18	0.000711	17.3065	0.002584
C13H20orf24	RAB5-interacting protein	12714756	10.72	11.95	-2.34	0.000713	17.3551	0.002587
		12915527	12.93	11.72	2.33	0.000714	17.3795	0.002588
		12912751	8.56	7.18	2.6	0.000718	17.4768	0.002602
PRPF39	PRP39 pre-mRNA processing factor 39 homolog (S. cerevisiae)	12789359	11.8	10.53	2.41	0.000734	17.8663	0.002647
ABCA9	ATP-binding cassette, sub-family A (ABC1), member 9	12761440	12.24	13.42	-2.27	0.000738	17.9637	0.002659
F11R	F11 receptor	12835846	14.03	12.78	2.38	0.000743	18.0854	0.002672
		12912503	9.73	8.72	2.02	0.000743	18.0854	0.002673
ATP5A1	ATP synthase, H+ transporting, mitochondrial F1 complex, alpha subunit 1, cardiac muscle	12809219	14.04	15.12	-2.11	0.000745	18.134	0.002678
OCLN	occludin	12787357	9.91	8.89	2.02	0.000747	18.1827	0.002684
HEXIM1	hexamethylene bis-acetamide inducible 1	12765052	11.93	10.82	2.16	0.00075	18.2557	0.00269
		12912437	10.27	8.93	2.52	0.000755	18.3775	0.002707
GIMAP7	GTPase, IMAP family member 7	12853855	8.98	7.79	2.27	0.000762	18.5478	0.002729
C9H6orf186	chromosome 9 open reading frame, human C6orf186	12899078	8.92	7.61	2.48	0.000766	18.6452	0.002738
LOC100299557	uncharacterized LOC100299557	12693151	6.54	5.53	2.01	0.000768	18.6939	0.002743
SRSF5	serine/arginine-rich splicing factor 5	12688861	17.38	15.99	2.62	0.00077	18.7426	0.00275
EHBP1	EH domain binding protein 1	12698206	14.78	13.53	2.37	0.000773	18.8156	0.002756
		12914403	10.3	9.2	2.14	0.000775	18.8643	0.002762
LOC506828	alpha-2-macroglobulin-like	12858297	10.12	6.97	8.86	0.000776	18.8886	0.002765
PPP1R3F	protein phosphatase 1, regulatory subunit 3F	12903961	8.11	6.96	2.22	0.000784	19.0833	0.002783
QPCT	glutaminyl-peptide cyclotransferase	12698464	14.61	11.88	6.61	0.000787	19.1564	0.002792
VGLL3	vestigial like 3 (Drosophila)	12687114	11.9	9.9	3.99	0.000789	19.205	0.002797
		12912457	12.03	10.98	2.07	0.000792	19.2781	0.002805
RBBP6	retinoblastoma-binding protein 6	12811411	12.65	11.64	2.02	0.000792	19.2781	0.002805
PHACTR1	phosphatase and actin regulator 1	12806324	10.16	8.57	3.01	0.000794	19.3268	0.00281
RNF213		12769906	7.62	8.97	-2.56	0.000794	19.3268	0.002811
ZNF143	zinc finger protein 143	12730673	9.95	8.85	2.13	0.000799	19.4485	0.002825
ZEB2	zinc finger E-box binding homeobox 2	12778571	15.73	14.29	2.71	0.000806	19.6188	0.002845
TRIB1	tribbles homolog 1 (Drosophila)	12725414	10.42	9.35	2.09	0.000812	19.7649	0.002863
FAM49B	family with sequence similarity 49, member B	12722176	13.48	15.02	-2.91	0.000812	19.7649	0.002865
COX5B	cytochrome c oxidase subunit Vb	12704097	9.06	10.35	-2.46	0.000813	19.7892	0.002866
SERINC2	serine incorporator 2	12776426	10.87	12.1	-2.34	0.00082	19.9596	0.002888
		12695224	11.27	10.1	2.25	0.000824	20.057	0.002898
ZKSCAN1	zinc finger with KRAB and SCAN domains 1	12814901	11.02	9.93	2.13	0.000825	20.0813	0.0029
PMEPA1	prostate transmembrane protein, androgen induced 1	12717097	12.05	10.84	2.3	0.00083	20.203	0.002916
PLXNB2	plexin B2	12864995	10.58	9.46	2.19	0.000831	20.2274	0.002919
PECR		12784427	10.14	11.25	-2.16	0.000831	20.2274	0.002919
PLEKHF1	pleckstrin homology domain containing, family F (with FYVE domain) member 1	12754440	9.3	8.17	2.18	0.000833	20.2761	0.002925
TMEM254	chromosome 28 open reading frame, human C10orf57	12827889	15.73	13.61	4.36	0.000839	20.4221	0.00294
		12914239	12.45	11.2	2.38	0.000839	20.4221	0.002942
LOC514235	olfactory receptor, family 2, subfamily M, member 2-like	12802063	6.89	5.85	2.05	0.000842	20.4951	0.002952
		12785350	12.24	11.16	2.1	0.000843	20.5195	0.002954
KRT82	keratin 82	12862383	7.29	6.24	2.08	0.000848	20.6412	0.002964
LOC100850530	olfactory receptor 12D2-like; olfactory receptor, family 12, subfamily D, member 2-like	12807089	7.12	5.85	2.41	0.00085	20.6898	0.002966
YTHDC1	YTH domain containing 1	12872296	13.45	12.39	2.09	0.00085	20.6898	0.002967
SUDS3	suppressor of defective silencing 3 homolog (S. cerevisiae)	12745949	10.56	9.43	2.18	0.000851	20.7142	0.00297
PGK1	phosphoglycerate kinase 1	12907613	13.19	14.32	-2.2	0.000858	20.8846	0.002988
MIR2284G	microRNA mir-2284g	12741772	9.08	7.52	2.95	0.000863	21.0063	0.003001
GNAI1	guanine nucleotide binding protein (G protein), alpha inhibiting activity polypeptide 1	12853121	15.78	13.95	3.54	0.000864	21.0306	0.003003
RHOBTB3	Rho-related BTB domain containing 3	12880336	14.82	13.02	3.47	0.000864	21.0306	0.003003
TUBA1C	tubulin, alpha 1c	12864466	12.08	11.04	2.06	0.000864	21.0306	0.003003
		12730326	11.41	10.39	2.02	0.000873	21.2497	0.003027
RPL21	ribosomal protein L21	12711233	7.89	6.84	2.06	0.000874	21.274	0.003029
		12911963	11.29	9.92	2.58	0.000878	21.3714	0.00304
		12912769	11.53	10.48	2.07	0.00088	21.4201	0.003045
PRSS48		12745235	6.26	7.33	-2.1	0.000881	21.4444	0.003047
KCNIP3	Kv channel interacting protein 3, calsenilin	12698264	7.44	6.41	2.05	0.000885	21.5418	0.003058
		12915053	10.4	9.24	2.22	0.000893	21.7365	0.003078
		12912123	9.05	7.99	2.09	0.000893	21.7365	0.003078
ETV1	ets variant 1	12855561	8.8	7.45	2.55	0.000894	21.7609	0.003081
ENO1	enolase 1, (alpha)	12734464	14.04	15.52	-2.77	0.000896	21.8095	0.003085
SAT1	spermidine/spermine N1-acetyltransferase 1	12907723	13.35	15.12	-3.4	0.000897	21.8339	0.003086
		12873056	7.49	6.36	2.19	0.000903	21.9799	0.003102
		12913557	12.9	11.8	2.14	0.000903	21.9799	0.003102
PCK2	phosphoenolpyruvate carboxykinase 2 (mitochondrial)	12693599	14.4	15.96	-2.96	0.000919	22.3694	0.003146
PRKAR2B	protein kinase, cAMP-dependent, regulatory, type II, beta	12849057	14.51	12.75	3.39	0.000942	22.9292	0.003208
DHCR24	24-dehydrocholesterol reductase	12839924	10.65	12.48	-3.56	0.000944	22.9779	0.003213
		12913783	7.61	6.4	2.31	0.000954	23.2213	0.00324
TET1	methylcytosine dioxygenase TET1-like	12826200	11.42	10.41	2.02	0.000955	23.2457	0.003243
SLCO4C1	solute carrier organic anion transporter family, member 4C1	12883643	10.17	6.29	14.75	0.000957	23.2943	0.003247
		12914097	8.36	7.21	2.21	0.000965	23.4891	0.003268
		12912279	8.94	7.57	2.6	0.000978	23.8055	0.003302
		12901749	6.55	5.46	2.12	0.000978	23.8055	0.003302
LOC781713	olfactory receptor, family 4, subfamily K, member 3 (gene/pseudogene)-like	12692265	5.85	4.75	2.14	0.000982	23.9029	0.003315
SLC16A7	solute carrier family 16, member 7 (monocarboxylic acid transporter 2)	12868313	15.31	16.73	-2.68	0.000986	24.0002	0.003323
SGK2	serum/glucocorticoid regulated kinase 2	12715337	7.83	9.14	-2.48	0.000992	24.1463	0.003341
ACSL5	acyl-CoA synthetase long-chain family member 5; long-chain-fatty-acid--CoA ligase 5-like	12819631	9.57	11.68	-4.3	0.000995	24.2193	0.003349
MIR452	microRNA mir-452	12906599	5.84	4.83	2.01	0.000997	24.268	0.003352
MIR2294	microRNA mir-2294	12698233	11.42	10.18	2.36	0.000998	24.2923	0.003355
PIR	pirin (iron-binding nuclear protein)	12906268	9.87	11.58	-3.26	0.001001	24.3653	0.003363
LOC528006	histone H2A-Bbd (H2A Barr body-deficient)-like	12904673	7.6	6.57	2.04	0.001002	24.3897	0.003364
		12913779	7.61	6.45	2.24	0.001003	24.414	0.003367
PANK1	pantothenate kinase 1	12822811	8.98	10.13	-2.22	0.001009	24.5601	0.003384
VDAC1	voltage-dependent anion channel 1	12883296	14.26	15.38	-2.16	0.00101	24.5844	0.003386
KCTD18	potassium channel tetramerisation domain containing 18	12784107	9.78	8.65	2.19	0.001011	24.6088	0.003391
BARHL2	BarH-like homeobox 2	12840709	8.68	7.61	2.1	0.001012	24.6331	0.003393
		12911641	16.17	17.82	-3.14	0.001012	24.6331	0.003393
ADAM10	ADAM metallopeptidase domain 10	12688112	11.07	12.17	-2.14	0.001013	24.6574	0.003396
ULBP17	UL16-binding protein 17; retinoic acid early transcript 1G	12899691	7.55	6.39	2.24	0.001019	24.8035	0.00341
USP53	ubiquitin specific peptidase 53	12873002	13.14	11.43	3.28	0.001028	25.0225	0.003435
BCAR3	breast cancer anti-estrogen resistance 3	12836948	9.7	7.86	3.57	0.00103	25.0712	0.003441
MDH2	malate dehydrogenase 2, NAD (mitochondrial)	12811311	13.95	15.95	-4	0.001037	25.2416	0.003459
EEF1G	eukaryotic translation elongation factor 1 gamma	12892075	11.84	12.91	-2.09	0.001057	25.7284	0.003512
SLC45A2	solute carrier family 45, member 2	12786236	8.37	7.19	2.26	0.001061	25.8258	0.00352
NINJ1	ninjurin 1	12775945	8.78	7.67	2.17	0.001067	25.9718	0.003535
STK17B	serine/threonine kinase 17b	12781322	10.51	9.4	2.16	0.001068	25.9962	0.003537
		12912323	7.98	6.63	2.54	0.001069	26.0205	0.003541
YWHAG	tyrosine 3-monooxygenase/tryptophan 5-monooxygenase activation protein, gamma polypeptide	12815284	15.05	16.16	-2.17	0.00107	26.0449	0.003542
THBS2	thrombospondin 2	12899536	10.36	9.27	2.13	0.001075	26.1666	0.003555
		12914187	10.17	8.8	2.6	0.001077	26.2153	0.00356
MEGF9	multiple epidermal growth factor-like domains protein 9-like	12894596	9.87	8.84	2.05	0.001085	26.41	0.003585
NDUFS1	NADH dehydrogenase (ubiquinone) Fe-S protein 1, 75kDa (NADH-coenzyme Q reductase)	12780464	11.77	12.88	-2.15	0.001087	26.4587	0.003587
FOXF1	forkhead box F1	12752351	7.35	8.37	-2.03	0.001094	26.6291	0.003606
		12914387	8.77	7.58	2.29	0.001103	26.8481	0.003627
		12697435	7.35	6.16	2.28	0.001103	26.8481	0.003626
NAA20	N(alpha)-acetyltransferase 20, NatB catalytic subunit	12716752	11.29	12.34	-2.07	0.001104	26.8725	0.003628
FOXN2	forkhead box N2	12700657	13.37	14.72	-2.57	0.00111	27.0185	0.003645
		12913805	8.83	7.72	2.16	0.001121	27.2863	0.003671
		12902757	6.18	4.95	2.34	0.001128	27.4566	0.003687
		12914727	9.84	10.98	-2.2	0.001128	27.4566	0.003689
ADIG	adipogenin	12714706	14.61	15.84	-2.34	0.001137	27.6757	0.003709
CS	citrate synthase	12856701	12.75	14.04	-2.44	0.001138	27.7001	0.003712
		12912157	10.76	8.5	4.8	0.001152	28.0408	0.003748
BPIFA2B	BPI fold containing family A, member 2B	12713847	6.95	5.73	2.33	0.001155	28.1139	0.003755
		12913505	9.3	7.6	3.23	0.001157	28.1625	0.003762
NXF3	nuclear RNA export factor 3	12910615	7.38	6.29	2.13	0.00116	28.2356	0.003767
LOC509633	olfactory receptor, family 10, subfamily X, member 1-like	12837503	7.58	6.56	2.03	0.001164	28.3329	0.003779
NDUFA3	NADH dehydrogenase (ubiquinone) 1 alpha subcomplex, 3, 9kDa	12755985	12.91	14.74	-3.58	0.001164	28.3329	0.003779
		12911865	11.03	9.93	2.14	0.001166	28.3816	0.003783
AGPAT2	1-acylglycerol-3-phosphate O-acyltransferase 2 (lysophosphatidic acid acyltransferase, beta)	12705450	16.07	18.07	-3.98	0.001179	28.698	0.003815
SLC39A10	solute carrier family 39 (zinc transporter), member 10	12776899	10.4	11.67	-2.41	0.001182	28.7711	0.003824
		12708470	10.45	9.07	2.61	0.00119	28.9658	0.003844
BAG1	BCL2-associated athanogene	12895255	10.85	12.1	-2.39	0.00119	28.9658	0.003844
PIM1	pim-1 oncogene	12804472	9.62	8.45	2.24	0.001198	29.1605	0.003863
		12913077	9.71	8.26	2.74	0.001215	29.5743	0.003907
		12914161	8.6	7.39	2.31	0.001218	29.6473	0.003912
EBP	emopamil binding protein (sterol isomerase)	12904168	9.94	11.52	-2.99	0.001225	29.8177	0.003932
CDK5	cyclin-dependent kinase 5	12852927	8.33	9.35	-2.02	0.001234	30.0368	0.003953
BSG	basigin (Ok blood group)	12878274	17.9	19.23	-2.53	0.001234	30.0368	0.003953
		12696719	12.83	11.64	2.28	0.001239	30.1585	0.003966
TNRC6A	trinucleotide repeat containing 6A	12813858	13.44	12.14	2.45	0.001245	30.3045	0.003978
		12911859	11.63	10.56	2.09	0.001248	30.3776	0.003985
CWC22	CWC22 spliceosome-associated protein homolog (S. cerevisiae)	12779594	11.96	10.85	2.15	0.00126	30.6697	0.004013
LOC788250	histone cluster 1, H3a-like	12804021	7.43	8.97	-2.91	0.001265	30.7914	0.004024
		12840332	11.88	10.69	2.28	0.001273	30.9861	0.004045
		12913995	8.35	6.9	2.74	0.001283	31.2295	0.004067
USMG5	up-regulated during skeletal muscle growth 5 homolog (mouse)	12738054	11.68	13.75	-4.2	0.001289	31.3755	0.00408
LOC531779	olfactory receptor 502-like	12732674	8.23	7.12	2.16	0.001293	31.4729	0.004091
LOC782370	uDP glucuronosyltransferase 2 family, polypeptide A3-like	12876053	6.01	4.84	2.25	0.001305	31.765	0.004122
INO80D	INO80 complex subunit D	12782441	11.24	10.13	2.15	0.001306	31.7893	0.004123
		12912523	13.17	11.97	2.31	0.001307	31.8137	0.004126
NAPA	N-ethylmaleimide-sensitive factor attachment protein, alpha	12759721	12.2	13.35	-2.22	0.001309	31.8624	0.004131
		12915147	7.43	6.42	2.01	0.001315	32.0084	0.004146
		12912227	8.39	6.5	3.72	0.001329	32.3492	0.004181
		12723720	10.03	8.95	2.1	0.001332	32.4222	0.004189
LZTS2	leucine zipper, putative tumor suppressor 2	12819099	10.43	9.35	2.11	0.001334	32.4709	0.004193
PCNXL4	pecanex-like 4 (Drosophila)	12691169	9.55	8.32	2.35	0.001335	32.4952	0.004193
LOC785779	olfactory receptor 24-like; olfactory receptor 7D4-like	12807087	7.01	5.74	2.41	0.001341	32.6413	0.004206
ADAMTS9	ADAM metallopeptidase with thrombospondin type 1 motif, 9	12796519	12	10.3	3.26	0.001342	32.6656	0.00421
ANKRD12	ankyrin repeat domain 12	12808216	13.72	12.65	2.09	0.001343	32.69	0.004213
SOCS2	suppressor of cytokine signaling 2	12857394	8.74	7.68	2.09	0.00135	32.8603	0.00423
GSTT1	glutathione S-transferase theta 1	12742874	10.09	12.07	-3.94	0.001353	32.9334	0.004236
		12912903	8.22	6.98	2.36	0.001357	33.0307	0.004245
BT.86945		12895847	6.19	5.11	2.12	0.00136	33.1038	0.004252
		12912721	9.77	7.52	4.76	0.001362	33.1524	0.004256
ZFP106	zinc finger protein 106 homolog (mouse)	12697850	14.95	16.58	-3.1	0.001366	33.2498	0.004265
ACAT1	acetyl-CoA acetyltransferase 1	12727508	15.46	16.53	-2.09	0.001368	33.2985	0.004269
LOC100849605	olfactory receptor 7A17-like; olfactory receptor, family 7, subfamily A, member 17-like	12882506	7.97	6.65	2.48	0.001374	33.4445	0.004283
PSIP1	PC4 and SFRS1 interacting protein 1	12889145	12.85	11.53	2.49	0.001388	33.7853	0.004316
LIN52	lin-52 homolog (C. elegans)	12692195	10.26	9.06	2.3	0.001392	33.8827	0.004327
CCDC69	coiled-coil domain containing 69	12886266	11.73	12.98	-2.38	0.001399	34.0531	0.004344
LOC614423	phosphoglycerate mutase 1-like	12710601	10.6	11.93	-2.51	0.001402	34.1261	0.004351
BOSTAUV1R411	vomeronasal 1 receptor bosTauV1R411	12748773	7.58	6.48	2.15	0.001408	34.2721	0.00437
		12693771	5.89	4.82	2.09	0.001438	35.0024	0.004439
MIR2348	microRNA mir-2348	12760480	10.27	9.09	2.26	0.001441	35.0754	0.004445
		12914469	11.97	10.49	2.79	0.001443	35.1241	0.004449
SCUBE2		12728764	12.75	11.02	3.31	0.00146	35.5379	0.004492
BCNT2	bucentaur-2	12757226	11.72	10.3	2.67	0.001475	35.903	0.004524
LOC100299995	hemoglobin subunit mu-like	12703586	8.4	7.3	2.14	0.001479	36.0003	0.004534
PF4	platelet factor 4	12870628	8.9	7.16	3.36	0.001483	36.0977	0.004543
LOC528132	preferentially expressed antigen in melanoma-like	12736391	7.1	6.07	2.04	0.001484	36.122	0.004546
LOC785805	collagen alpha-5(VI) chain-like	12687333	8.56	7.47	2.13	0.001497	36.4385	0.004578
DBT	dihydrolipoamide branched chain transacylase E2	12835724	11.73	13.24	-2.84	0.001498	36.4628	0.00458
ZNF644	zinc finger protein 644	12840762	13.63	12.44	2.29	0.001504	36.6089	0.004595
		12911733	8.1	7.03	2.09	0.001579	38.4344	0.004783
ADAMTS5	ADAM metallopeptidase with thrombospondin type 1 motif, 5	12678842	11.71	9.08	6.23	0.001583	38.5318	0.004792
		12912991	9.03	7.92	2.15	0.001591	38.7265	0.004814
NDUFB7	NADH dehydrogenase (ubiquinone) 1 beta subcomplex, 7, 18kDa	12877332	10.01	8.83	2.26	0.001603	39.0186	0.004842
PRDX2	peroxiredoxin 2	12877220	11.91	13.15	-2.35	0.001603	39.0186	0.004842
		12912343	7.4	6.03	2.59	0.001605	39.0673	0.004847
IQGAP2	IQ motif containing GTPase activating protein 2; uncharacterized LOC100850082	12692275	10.82	9.14	3.21	0.001623	39.5054	0.004889
PKD2L1	polycystic kidney disease 2-like 1	12822410	8.4	9.87	-2.78	0.001625	39.5541	0.004894
IFRD1	interferon-related developmental regulator 1	12855628	11.89	10.23	3.17	0.001629	39.6515	0.004903
		12915401	13.82	10.92	7.46	0.001631	39.7002	0.004908
CRHR2	corticotropin releasing hormone receptor 2	12850526	7.99	6.9	2.14	0.00164	39.9192	0.004927
SLC7A8	solute carrier family 7 (amino acid transporter light chain, L system), member 8	12690897	7.23	8.93	-3.25	0.001665	40.5278	0.004985
		12687868	15.64	17.09	-2.73	0.001671	40.6738	0.004997
TSC22D2	TSC22 domain family, member 2	12686587	10.93	9.92	2.02	0.001672	40.6982	0.004997
GSS	glutathione synthetase	12720012	9.33	11.2	-3.68	0.001691	41.1606	0.005042
POU2F3	POU class 2 homeobox 3	12728148	9.31	7.91	2.64	0.001695	41.258	0.005049
PLOD3	procollagen-lysine, 2-oxoglutarate 5-dioxygenase 3	12812571	9.75	10.82	-2.1	0.001698	41.331	0.005057
		12914931	7.35	6.33	2.02	0.001724	41.9639	0.005122
MAPK8	mitogen-activated protein kinase 8	12826908	11.16	10.1	2.08	0.001726	42.0126	0.005126
		12911275	10.64	9.54	2.14	0.001729	42.0856	0.005132
LOC618064	olfactory receptor, family 2, subfamily H, member 2-like	12803693	8.14	7.11	2.05	0.001732	42.1586	0.005139
LONRF3	LON peptidase N-terminal domain and ring finger 3	12903516	10.51	8.85	3.17	0.001742	42.402	0.005162
RNF149	ring finger protein 149	12704384	10.98	9.57	2.66	0.001753	42.6698	0.005188
		12913825	7.49	6.38	2.15	0.001753	42.6698	0.005188
SMCHD1	structural maintenance of chromosomes flexible hinge domain containing 1	12808409	13.12	12.06	2.09	0.001753	42.6698	0.005188
ISOC1	isochorismatase domain containing 1	12887383	12.87	14.15	-2.43	0.001766	42.9862	0.005216
MIR2303	microRNA mir-2303	12708822	11.87	10.76	2.16	0.001768	43.0349	0.005219
NR4A3	nuclear receptor subfamily 4, group A, member 3	12890889	8.71	7.08	3.1	0.001776	43.2296	0.005237
		12692881	8.69	7.54	2.21	0.001777	43.254	0.00524
CHCHD2	coiled-coil-helix-coiled-coil-helix domain containing 2	12818169	12.21	13.79	-2.98	0.001779	43.3026	0.005244
ATP5G1	ATP synthase, H+ transporting, mitochondrial Fo complex, subunit C1 (subunit 9)	12767689	9.52	12.46	-7.7	0.001779	43.3026	0.005244
TRIP10	thyroid hormone receptor interactor 10	12886534	12.98	11.62	2.56	0.001788	43.5217	0.005268
DHCR7	7-dehydrocholesterol reductase	12833750	10.1	11.43	-2.52	0.001794	43.6678	0.005279
LOC782554	olfactory receptor, family 2, subfamily W, member 1-like	12803873	8.35	7.17	2.27	0.001804	43.9112	0.0053
		12913291	14.99	13.75	2.36	0.001818	44.2519	0.005333
NDUFS7	NADH dehydrogenase (ubiquinone) Fe-S protein 7, 20kDa (NADH-coenzyme Q reductase)	12877364	8.95	10.39	-2.71	0.001847	44.9578	0.005394
MIR2284L	microRNA mir-2284l	12721558	9.6	8.53	2.1	0.001868	45.469	0.005446
EHHADH	enoyl-CoA, hydratase/3-hydroxyacyl CoA dehydrogenase	12680712	10.12	11.17	-2.07	0.001869	45.4933	0.005447
		12913283	8.25	7.1	2.22	0.001873	45.5907	0.005456
MIR29C	microRNA mir-29c	12737879	9.92	8.67	2.38	0.001876	45.6637	0.005463
		12697758	7.14	5.68	2.76	0.001895	46.1262	0.005508
		12893440	6.86	5.77	2.12	0.001895	46.1262	0.005508
NDUFA4	NADH dehydrogenase (ubiquinone) 1 alpha subcomplex, 4, 9kDa	12853211	11.76	12.81	-2.07	0.001904	46.3453	0.005532
ANGPT2	angiopoietin 2	12824843	8.04	9.84	-3.48	0.001905	46.3696	0.005533
		12912851	6.53	5.25	2.43	0.001907	46.4183	0.005538
USP18	ubiquitin specific peptidase 18	12859619	9.24	7.73	2.83	0.001909	46.467	0.005543
[truncated: 483 more rows]
