# Supplementary material for: Differential transcript abundance in adipose tissue of mature beef cows during feed restriction and realimentation
Source: PLoS One. 2018 Mar 13;13(3):e0194104. doi: 10.1371/journal.pone.0194104 (PMC5849288; doi:10.1371/journal.pone.0194104)
Supplement: S5 Table — (XLSX) [file pone.0194104.s005.xlsx]

## Sheet: S5 Table
Supplemental Table 5. Genes identified as differentially expressed between feed restriction and realimentation for cows with lesser and greater gain.
	Low Gain				High Gain
Gene Symbol	Feed Restriction	Realimentation	Fold Change	Fold Change (Log 2)	Feed Restriction	Realimentation	Fold Change	Fold Change (Log 2)
A2ML1	7.73	6.41	-0.170763	0.888373	7.48	6.35	-0.15107	0.900583
ABCA4	7.2	6.05	-0.159722	0.895197	7.18	6	-0.164345	0.892333
ACLY	11.38	17.74	0.558875	1.47312	10.52	16.41	0.559886	1.47415
ADAM11	8.61	7.18	-0.166086	0.891257	8.36	7.17	-0.142344	0.906046
ALDOA	17.56	19.19	0.0928246	1.06646	17.44	19.19	0.100344	1.07203
ANAPC1	10.29	9.19	-0.1069	0.928581	10.5	9.13	-0.130476	0.91353
ANKRD11	9.76	8.73	-0.105533	0.929462	9.76	8.62	-0.116803	0.922229
ARPP21	7.15	5.58	-0.21958	0.858815	7.09	5.64	-0.204513	0.867831
AZU1	7.64	6.6	-0.136126	0.90996	7.63	6.6	-0.134993	0.910674
BAI3	6.82	5.56	-0.184751	0.879801	6.85	5.53	-0.192701	0.874966
BHLHE23	6.99	4.96	-0.290415	0.817667	6.91	5.2	-0.247467	0.842374
BSN	8.34	6.97	-0.164269	0.892381	8.35	7.08	-0.152096	0.899942
BT.34956	7.2	5.6	-0.222222	0.857244	7.15	5.36	-0.25035	0.840693
BTN1A1	6.76	5.4	-0.201183	0.869837	6.77	5.41	-0.200886	0.870016
C10H14orf166B	7.53	6.23	-0.172643	0.887216	7.32	6.28	-0.142077	0.906214
C11H2orf73	7.09	5.39	-0.239774	0.846878	7.04	5.45	-0.225852	0.85509
C18H19orf81	7.44	6.01	-0.192204	0.875267	7.37	6.15	-0.165536	0.891597
C19H17orf70	6.54	5.43	-0.169725	0.889012	6.74	5.4	-0.198813	0.871267
C8A	7.45	6.11	-0.179866	0.882785	7.42	6.13	-0.173854	0.886471
C8B	6.92	5.5	-0.205202	0.867417	6.89	5.55	-0.194485	0.873885
C9H6orf118	7.2	6.16	-0.144444	0.904728	7.14	6.01	-0.158263	0.896103
CASC1	6.47	5.01	-0.225657	0.855206	6.3	5.06	-0.196825	0.872468
CCDC138	8.24	6.94	-0.157767	0.896411	8.11	7.02	-0.134402	0.911047
CD69	7.97	6.46	-0.18946	0.876934	7.69	6.39	-0.169051	0.889428
CETN4	8.55	7.28	-0.148538	0.902164	8.89	7.37	-0.170979	0.88824
CGGBP1	10.18	8.57	-0.158153	0.896172	10.12	8.69	-0.141304	0.906699
CHRM5	9.03	7.75	-0.14175	0.906419	8.98	7.69	-0.143653	0.905224
CLASP2	11.59	10.53	-0.0914582	0.938574	11.56	10.53	-0.0891003	0.940109
CNGA1	7.56	6.35	-0.160053	0.894992	7.38	6.24	-0.154472	0.898461
COA6	7.76	5.95	-0.233247	0.850718	7.84	5.92	-0.244898	0.843875
COBRA1	9.24	7.79	-0.156926	0.896934	9.39	7.48	-0.203408	0.868497
CPSF7	10.42	9.2	-0.117083	0.92205	10.56	9.04	-0.143939	0.905044
DBI	12.8	15.3	0.195312	1.14497	12.7	14.98	0.179528	1.13251
DEFB116	7.55	6.39	-0.153642	0.898978	7.54	6.26	-0.169761	0.88899
DFNA5	6.57	5.44	-0.171994	0.887615	6.69	5.37	-0.197309	0.872176
DHX34	7.62	6.02	-0.209974	0.864553	7.5	5.9	-0.213333	0.862542
DLGAP1	6.57	5.1	-0.223744	0.85634	6.41	4.95	-0.227769	0.853954
DMRTA1	7.23	5.81	-0.196404	0.872723	7.16	5.7	-0.203911	0.868194
DNAL4	7.91	6.62	-0.163085	0.893113	7.88	6.85	-0.130711	0.913381
DOCK3	9.8	8.42	-0.140816	0.907006	9.4	8.3	-0.117021	0.92209
DPPA4	7.23	5.76	-0.20332	0.86855	7.07	5.78	-0.182461	0.881198
DUPD1	6.48	5.2	-0.197531	0.872042	6.3	5.23	-0.169841	0.88894
ELOVL4	7.3	5.78	-0.208219	0.865605	7.43	5.89	-0.207268	0.866176
FAM154A	6.88	5.75	-0.164244	0.892396	6.97	5.56	-0.202296	0.869166
FAM71E1	7.82	6.35	-0.18798	0.877834	7.83	6.46	-0.174968	0.885787
FRMD7	7.14	5.95	-0.166667	0.890899	7.06	5.91	-0.16289	0.893234
FZD10	8.28	7.06	-0.147343	0.902912	8.28	7.16	-0.135266	0.910502
GAST	8.35	7.26	-0.130539	0.91349	8.56	7.3	-0.147196	0.903004
GRK7	7.16	6.02	-0.159218	0.89551	7.13	6.02	-0.15568	0.897709
H3F3C	8.14	6.37	-0.217445	0.860087	7.09	6.01	-0.152327	0.899798
HHIPL2	9.96	11.16	0.120482	1.0871	6.94	5.78	-0.167147	0.890602
HMGA2	7.23	6.06	-0.161826	0.893893	7.24	5.89	-0.186464	0.878757
HSD17B13	6.53	5.19	-0.205207	0.867414	6.6	5.25	-0.204545	0.867812
IDI1	13.05	16.26	0.245977	1.1859	11.81	16.19	0.370872	1.29313
IGFBP7	18.55	19.76	0.0652291	1.04625	18.58	19.76	0.0635091	1.045
IL34	9.11	7.91	-0.131723	0.91274	9.29	8.05	-0.133477	0.911632
INS	9.75	8.03	-0.17641	0.884902	9.85	8.12	-0.175635	0.885378
IQCB1	9.66	8.17	-0.154244	0.898603	9.59	8.03	-0.162669	0.893371
KCNE1	6.14	5.1	-0.169381	0.889224	6.16	5.11	-0.170455	0.888563
LMOD2	7.44	6.28	-0.155914	0.897564	7.28	6.12	-0.159341	0.895434
LOC100138055	7.85	6.29	-0.198726	0.87132	7.83	6.3	-0.195402	0.873329
LOC100141213	6.99	5.53	-0.20887	0.865215	7.17	5.29	-0.262204	0.833813
LOC100295235	6.66	5.39	-0.190691	0.876186	6.54	5.41	-0.172783	0.88713
LOC100296832	8.21	6.9	-0.159562	0.895297	8.17	6.84	-0.162791	0.893295
LOC100298625	7.94	6.53	-0.177582	0.884184	8.11	6.53	-0.194821	0.873681
LOC100337113	7.31	6.14	-0.160055	0.894991	7.32	6.25	-0.146175	0.903643
LOC100337239	7.99	6.33	-0.20776	0.865881	7.78	6.01	-0.227506	0.85411
LOC100849486	6.75	5.57	-0.174815	0.885881	6.69	5.56	-0.168909	0.889515
LOC100850909	6.37	4.47	-0.298273	0.813225	6.49	4.3	-0.337442	0.791443
LOC510731	8.49	5.69	-0.3298	0.795647	8.47	5.82	-0.312869	0.805039
LOC510902	7.15	5.5	-0.230769	0.85218	6.9	5.43	-0.213043	0.862715
LOC520034	7.38	5.75	-0.220867	0.85805	7.29	5.61	-0.230453	0.852367
LOC616343	6.42	5.26	-0.180685	0.882284	6.37	5.06	-0.205651	0.867147
LOC617166	8.55	7.33	-0.14269	0.905829	8.52	7.37	-0.134977	0.910685
LOC782178	8.09	6.86	-0.15204	0.899977	8.02	6.84	-0.147132	0.903044
LOC782341	8.13	6.25	-0.231242	0.851901	8.05	6.03	-0.250932	0.840354
LOC788635	8.26	6.88	-0.16707	0.89065	8.44	6.75	-0.200237	0.870408
LOC789355	6.94	5.13	-0.260807	0.834621	7.15	5.36	-0.25035	0.840693
LRP12	8.99	7.7	-0.143493	0.905325	8.94	7.76	-0.131991	0.912571
LSM14A	12.32	10.95	-0.111201	0.925817	12.56	10.94	-0.128981	0.914477
MAGEB16	7.68	6.46	-0.158854	0.895736	7.65	6.51	-0.14902	0.901863
MAN1B1	9.37	7.86	-0.161153	0.89431	9.42	8.11	-0.139066	0.908107
MAPKBP1	8.54	7.23	-0.153396	0.899132	8.73	7.32	-0.161512	0.894088
MASP2	8.16	6.91	-0.153186	0.899262	8.03	6.91	-0.139477	0.907848
MEPE	7.28	6.13	-0.157967	0.896287	7.25	6.18	-0.147586	0.90276
MGC128071	5.9	4.82	-0.183051	0.880838	6	4.7	-0.216667	0.860551
MIR101-1	7.97	6.56	-0.176913	0.884594	7.93	6.61	-0.166456	0.891029
MIR2420	7.85	6.8	-0.133758	0.911454	7.88	6.79	-0.138325	0.908573
MOAP1	7.31	5.74	-0.214774	0.861681	7.26	6.12	-0.157025	0.896873
MSLN	7.12	6.02	-0.154494	0.898447	7.14	5.96	-0.165266	0.891764
MYADML2	7.71	6.03	-0.217899	0.859817	7.58	6.18	-0.184697	0.879834
MYO1A	6.86	5.85	-0.14723	0.902982	6.96	5.82	-0.163793	0.892675
NR1H4	7.91	6.57	-0.169406	0.889209	7.9	6.51	-0.175949	0.885185
NT5C1B	6.9	5.6	-0.188406	0.877575	6.8	5.61	-0.175	0.885768
NXF1	12.02	10.42	-0.133111	0.911863	12.06	10.28	-0.147595	0.902754
NXPH4	7.01	5.59	-0.202568	0.869003	6.89	5.64	-0.181422	0.881833
ODAM	6.95	5.71	-0.178417	0.883672	7.02	5.76	-0.179487	0.883017
OOSP1	6.65	5.15	-0.225564	0.855261	6.77	5.18	-0.23486	0.849768
OR1L1	6.89	5.24	-0.239478	0.847052	6.74	5.05	-0.250742	0.840464
PAGE4	8.03	6.59	-0.179328	0.883115	8.2	6.58	-0.197561	0.872024
PCNT	10.16	8.58	-0.155512	0.897814	10.12	8.44	-0.166008	0.891306
PIM2	6.56	5.28	-0.195122	0.873499	6.4	5.32	-0.16875	0.889613
PIP5K1C	9.87	8.64	-0.12462	0.917246	9.85	8.54	-0.132995	0.911936
PRDM13	6.97	5.42	-0.222382	0.857149	7.05	5.44	-0.228369	0.853599
PROCA1	7.16	6.04	-0.156425	0.897246	7.1	6.1	-0.140845	0.906988
PROM2	7.02	5.81	-0.172365	0.887387	7.01	5.72	-0.184023	0.880245
PROZ	7.05	5.7	-0.191489	0.875701	6.85	5.79	-0.154745	0.898291
PRSS42	6.34	5.27	-0.16877	0.889601	6.32	5.18	-0.18038	0.882471
PSMB11	7.08	5.85	-0.173729	0.886548	7.16	6.01	-0.160615	0.894644
PSMB5	10.98	12.74	0.160291	1.11751	10.41	12.75	0.224784	1.1686
RCE1	8.68	7.35	-0.153226	0.899238	8.78	7.22	-0.177677	0.884126
RELA	11.17	9.99	-0.10564	0.929392	11.51	9.87	-0.142485	0.905957
RPS26	6.58	5.26	-0.200608	0.870184	6.57	5.21	-0.207002	0.866336
SAG	7.9	6.49	-0.178481	0.883633	7.78	6.39	-0.178663	0.883521
SCAF4	12.58	11.13	-0.115262	0.923214	12.53	10.76	-0.141261	0.906726
SCGB1C1	7.53	5.98	-0.205843	0.867032	7.44	5.78	-0.223118	0.856712
SCN3B	7.98	6.5	-0.185464	0.879366	8.09	6.37	-0.212608	0.862976
SDR16C6	6.56	5.29	-0.193598	0.874423	6.49	5.09	-0.215716	0.861118
SH3BP5L	8.56	7.34	-0.142523	0.905933	8.7	7.4	-0.149425	0.90161
SLC27A3	7.36	5.78	-0.214674	0.861741	7.21	5.68	-0.212205	0.863217
SLCO1A2	6.86	5.67	-0.173469	0.886708	6.82	5.73	-0.159824	0.895134
ST18	7.04	5.88	-0.164773	0.892069	6.93	5.69	-0.178932	0.883357
SYP	7.84	6.55	-0.164541	0.892212	7.82	6.62	-0.153453	0.899096
SYT6	7.6	6.41	-0.156579	0.89715	7.63	6.44	-0.155963	0.897533
TAS2R38	7.41	6.3	-0.149798	0.901377	7.39	6.36	-0.139378	0.907911
TCP11	7.32	5.93	-0.189891	0.876672	7.13	5.96	-0.164095	0.892488
TDRD1	7.48	6.28	-0.160428	0.89476	7.49	6.28	-0.161549	0.894065
TMEM150B	7.47	6.26	-0.161981	0.893797	7.42	6.32	-0.148248	0.902346
TMEM154	7.12	5.28	-0.258427	0.835999	7.39	5.21	-0.294993	0.815076
TMEM178B	7.74	6.7	-0.134367	0.91107	7.94	6.66	-0.161209	0.894275
TMEM180	8.47	7.42	-0.123967	0.917661	8.59	7.41	-0.137369	0.909176
TMEM215	7.78	6.78	-0.128535	0.91476	7.97	6.88	-0.136763	0.909558
TMEM37	8.52	7.33	-0.139671	0.907726	8.89	7.36	-0.172103	0.887548
TMPRSS7	7.26	6.17	-0.150138	0.901164	7.24	6.14	-0.151934	0.900043
TP53I13	7.75	6.14	-0.207742	0.865891	7.67	6.19	-0.19296	0.874809
TRIM3	9.3	8.23	-0.115054	0.923348	9.51	8.05	-0.153523	0.899053
TRRAP	11.12	9.66	-0.131295	0.913012	11.18	9.72	-0.13059	0.913458
TYRO3	6.68	5.49	-0.178144	0.883839	6.67	5.55	-0.167916	0.890128
UNK	9.88	8.6	-0.129555	0.914114	10.09	8.49	-0.158573	0.895911
UPK1A	7.19	6	-0.165508	0.891615	7	5.95	-0.15	0.90125
ZCWPW1	8.29	6.81	-0.178528	0.883604	6.86	2.78	-0.594752	0.662158
ZFR2	7.16	5.86	-0.181564	0.881746	6.04	2.3	-0.619205	0.651029
ZNF217	10.46	9.09	-0.130975	0.913214	10.58	9.09	-0.140832	0.906996
ZPLD1	7.5	6.23	-0.169333	0.889254	7.54	6.28	-0.167109	0.890626
